# Supplementary material for: 3D organization of regulatory elements for transcriptional regulation in Arabidopsis
Source: Genome Biol. 2023 Aug 7;24:181. doi: 10.1186/s13059-023-03018-4 (PMC10405511; doi:10.1186/s13059-023-03018-4)
Supplement: Supplementary file 2 — Additional file 2: Table S1. Summary of ChIA-PET libraries. [file 13059_2023_3018_MOESM2_ESM.xlsx]

## Sheet: Table S1
Table S1. Summary of ChIA-PET libraries.
Factor	Replicate	Total reads	Uniquely Mapped PETs	Remove redundancy	Total binding peaks	Anchor peaks		Clustered PETs	intra-chrom clusters	inter-chrom clusters
H3K4me3	Combined	307999939	120011519	83413654	14063	9607	0.68	14465	13220	1245
	Replicate 1	155966469	70336325	55328840
	Replicate 2	152033470	49675192	28116784
RNAPII	Combined	175567787	60721431	39734453	10622	4520	0.43	13633	7885	5748
	Replicate 1	115887872	40777797	29739840
	Replicate 2	59679915	19943628	10039270
H3K4me1	Combined	189408388	75251400	53484901	14361	6485	0.45	13355	10506	2849
	Replicate 1	53324319	19547477	13436463
	Replicate 2	136084069	55703928	40057523
H3K27me3	Combined	216451952	46829891	23448090	5790	3171	0.55	6310	5020	1290
	Replicate 1	89504217	11583087	7167666
	Replicate 2	126947735	35246812	16327635
H3K9me2	Combined	71334122	4959125	3185631	4169	2842	0.68	11513	11460	53
	Replicate 1	49223621	3341243	2389517
	Replicate 2	22110501	1617881	996483
