# Supplementary material for: 3D organization of regulatory elements for transcriptional regulation in Arabidopsis
Source: Genome Biol. 2023 Aug 7;24:181. doi: 10.1186/s13059-023-03018-4 (PMC10405511; doi:10.1186/s13059-023-03018-4)
Supplement: Supplementary file 3 — Additional file 3: Table S2. Chromatin interactions validated by DNA fluorescence in situ hybridization. [file 13059_2023_3018_MOESM3_ESM.xlsx]

## Sheet: Table S2
Table S2. Chromatin interactions validated by DNA fluorescence in situ hybridization.
Chromatin interactions	Anchor1			Anchor2			FISH association rate (%)
	Chrom1	start1	end1	Chrom2	start2	end2
1	Chr3	1871435	1887110	Chr3	3093975	3106925	12.3
2	Chr3	5074203	5086145	Chr3	6535641	6549782	10.2
3	Chr5	3168574	3182194	Chr5	5616333	5631014	9.8
Randomly selected regions	Region1			Region2			FISH association rate (%)
	Chrom1	start1	end1	Chrom2	start2	end2
4	Chr2	10634554	10653825	Chr2	11688942	11695228	3.0
