# Supplementary material for: 3D organization of regulatory elements for transcriptional regulation in Arabidopsis
Source: Genome Biol. 2023 Aug 7;24:181. doi: 10.1186/s13059-023-03018-4 (PMC10405511; doi:10.1186/s13059-023-03018-4)
Supplement: Supplementary file 4 — Additional file 4: Table S3. Arabidopsis RNA-seq data of different tissues used in this study. [file 13059_2023_3018_MOESM4_ESM.xlsx]

## Sheet: Table S3
Table S3. Arabidopsis RNA-seq data of different tissues used in this study.
Tissue number	Tissue	Libraries	Description
1	Shoot	SRX10432657, SRX10432658, SRX10432659	Shoots of 14-day-old seedlings
2	Seedling Hypocotyl	SRX1796252, SRX1795639	Hypocotyl of one-day-old seedling from place of the attachment of cotyledons to the beginning of root
3	Seedling Cotyledons	SRX1796254, SRX1795648	Cotyledons of one-day-old seedling, collected with petioles
4	Seedling Root	SRX1796256, SRX1795652	Root of one-day old seedling. Immediately before collection seedlings were gently pulled out of soil and washed under fresh water
5	Root Apex	SRX1796257, SRX1795653	Apex of the root, collected from plants at 7th day after germination
6	Root	SRX1796260, SRX1795720	Root without apex, collected from plants at 7th day after germination
7	SAM at 9 days after germination	SRR1661473, SRR2073174	Scanning electron micrographs and photographs showing the developmental stages of the shoot apical meristem (SAM). The region that was collected as the meristem sample is false colored green in the SEM images. The rosette photographs provide a whole-plant view at the stages of collection
8	Meristem at 12 days after germination	SRR2073179, SRR1661483	Scanning electron micrographs and photographs showing the meristem at the stage of transition to flowering. The region that was collected as the meristem sample is false colored green in the SEM images. The rosette photographs provide a whole-plant view at the stages of collection
9	Inflorescence meristem at 16 days after germination	SRR1688427, SRR1688429	Scanning electron micrographs and photographs showing the inflorescence meristem. The region that was collected as the meristem sample is false colored green in the SEM images. The rosette photographs provide a whole-plant view at the stages of collection
10	Leaf Petiole of the young leaf	SRX1796262, SRX1795729	Petiole of the third leaf. Sample was collected at 7th day after germination (3 mm leaf)
11	Leaf Lamina of the young leaf	SRX1796275, SRX1795734	Leaf blade of the third leaf. Sample was collected at 7th day after germination (3 mm leaf)
12	Leaf Petiole, intermediate 2	SRX1796278, SRX1795741	Petiole of third leaf. Sample was collected at 12th day after germination (10 mm leaf)
13	Leaf Vein, intermediate 2	SRX1796279, SRX1795742	Midrib of the third leaf. Sample was collected at 12th day after germination (10 mm leaf)
14	Leaf Lamina, intermediate 2	SRX1796280, SRX1795744	Parts of the leaf blade without veins. Sample was collected at 12th day after germination (10 mm leaf)
15	Leaf, mature	SRX1796284, SRX1795750	Whole third leaf. Sample was collected at the moment of anthesis of the first flower
16	Opened Anthers	SRX1796716, SRX1795762	Anthers of first flower; sample collected at the moment of the anthesis of the first flower
17	Stamen filaments of the mature flower	SRX1796733, SRX1795783	Filaments of stamens of the third flower; sample collected at the moment of the anthesis of the first flower
18	Petals of the mature flower	SRX1796734, SRX1795791	Petals of the third flower; sample collected at the moment of the anthesis of the first flower
19	Sepals of the mature flower	SRX1796735, SRX1795803	Sepals of the third flower; sample collected at the moment of the anthesis of the first flower
20	Carpels of the young flower	SRX1796736, SRX1795814	Pistil of young flower (at stage 9 according to Smyth et al., 1990). Sample collected at the moment of the anthesis of the first flower
21	Anthers of the young flower	SRX1796737, SRX1795824	Anthers of young flower (at stage 9 according to Smyth et al., 1990). Sample collected at the moment of the anthesis of the first flower
22	Sepals of the young flower	SRX1796738, SRX1795837	Sepals of young flower (at stage 9 according to Smyth et al., 1990). Sample collected at the moment of the anthesis of the first flower
23	Flower 1	SRX1796739, SRX1795852	Whole flower 1 without pedicel
24	Flowers 6-8	SRX1796744, RX1795952	Whole flowers 6, 7 and 8 without pedicel
25	Flowers 12-14	SRX1796746, SRX1795955	Whole flowers 12, 13 and 14 without pedicel
26	Flowers 19 and following	SRX1796748, SRX1795958	Whole inflorescence apex from flower 19 to meristem
27	Pedicel	SRX1796749, SRX1795961	Pedicel of the first flower
28	Axis of the inflorescence	SRX1796750, SRX1795967	Axis of the inflorescence without flowers and pedicels
29	Internode	SRX1796751, SRX1795972	First elongated internode (from last rosette leaf to first cauline leaf)
30	Seeds 1	SRX1796752, SRX1795973	Seeds from silique 1
31	Pod of the silique 1	SRX1796753, SRX1795974	Pod of the silique 1 without seeds
32	Seeds 5	SRX1796758, SRX1795996	Seeds from silique 5
33	Pod of the silique 5	SRX1796759, SRX1795997	Pod of the silique 5 without seeds
34	Silique 8	SRX1796763, SRX1796030	Whole silique 8
35	Young seeds 3	SRX1796766, SRX1796065	Seeds from silique 3
36	Ovules from 6th and 7th flowers	SRX1796769, SRX1796089	Ovules from 6th and 7th flowers (before pollination). Sample collected at the moment of the abscission of the first flower
37	Stigmatic tissue	SRX1796770, SRX1796146	Stigmatic tissue from pistils of 6th and 7th flowers (before pollination). Sample collected at the moment of the abscission of the first flower
38	Carpel of 6th and 7th flowers	SRX1796771, SRX1796153	Pistils of 6th and 7th flowers (before pollination), ovules and stigma removed. Sample collected at the moment of the abscission of the first flower
39	Dry Seeds	SRX1796772, SRX1796162	Dry seeds
40	Germinating seeds 1	SRX1796773, SRX1796178	Seeds at first day after soaking
41	Germinating seeds 3	SRX1796775, SRX1796187	Seeds at third day after soaking
42	Senescent silique 2	SRX1796778, SRX1796196	Whole senescent silique 2
43	Senescent internode	SRX1796779, SRX1796199	First elongated internode (from last rosette leaf to first cauline leaf)
