# Supplementary material for: 3D organization of regulatory elements for transcriptional regulation in Arabidopsis
Source: Genome Biol. 2023 Aug 7;24:181. doi: 10.1186/s13059-023-03018-4 (PMC10405511; doi:10.1186/s13059-023-03018-4)
Supplement: Supplementary file 5 — Additional file 5: Table S4. Distribution of the indicated TF targets in each hub. [file 13059_2023_3018_MOESM5_ESM.xlsx]

## Sheet: Table S4
Table S4. Distribution of the indicated TF targets in each hub.
Node gene	Number of connect gene	MYC2-target gene	ABI5-target gene	ATHB5-target gene	CCA1-target gene	SOC1-target gene
AT4G38680	18	10	7	12	3	4
AT4G38710	16	8	6	10	2	4
AT1G07110	15	7	6	7	3	4
AT5G65930	11	6	6	5	0	4
AT3G62980	13	5	7	7	4	4
AT3G63000	11	4	7	7	4	4
AT3G51510	9	4	3	1	1	4
AT2G39560	9	3	4	5	2	4
AT5G01890	11	2	5	4	1	4
AT5G67250	15	12	10	7	1	3
AT5G67310	16	10	12	8	1	3
AT1G07260	21	9	9	8	5	3
AT5G67280	12	9	10	6	1	3
AT4G34220	15	9	7	9	1	3
AT5G41071	14	8	4	6	2	3
AT5G41080	9	8	3	5	2	3
AT5G67290	11	8	9	5	1	3
AT5G41120	9	8	3	5	1	3
AT5G41130	9	8	3	5	1	3
AT5G67230	11	8	6	6	0	3
AT5G01830	14	7	10	9	5	3
AT4G38660	12	7	7	9	3	3
AT1G07140	17	7	7	8	3	3
AT5G67370	13	7	9	7	2	3
AT5G67360	12	7	9	6	1	3
AT5G67350	10	7	9	5	1	3
AT5G67330	9	7	8	5	1	3
AT5G41060	13	7	3	4	1	3
AT5G41100	9	7	3	4	1	3
AT5G41110	9	7	3	4	1	3
AT5G57860	10	7	4	4	0	3
AT5G67240	8	7	4	3	0	3
AT5G64380	10	6	5	8	3	3
AT1G07080	12	6	5	5	3	3
AT5G41020	11	6	4	6	2	3
AT5G66040	15	6	9	8	1	3
AT5G66010	12	6	7	7	1	3
AT4G39090	8	5	7	8	1	3
AT5G67340	7	5	7	5	1	3
AT5G13230	10	5	4	6	0	3
AT3G14180	9	4	5	4	1	3
AT2G39480	7	4	4	3	1	3
AT3G51420	8	4	4	1	1	3
AT3G51520	6	4	2	1	1	3
AT5G13140	9	4	4	5	0	3
AT5G13160	6	4	4	5	0	3
AT3G51470	9	4	3	0	0	3
AT3G61980	9	4	2	6	0	3
AT3G63020	7	3	5	4	3	3
AT3G63010	6	3	4	3	3	3
AT3G63060	9	3	5	5	2	3
AT3G02090	11	3	2	4	2	3
AT2G35790	13	3	4	8	1	3
AT3G53420	10	3	4	6	1	3
AT3G11400	7	3	4	3	1	3
AT3G11402	5	3	4	3	1	3
AT3G11420	8	3	4	3	1	3
AT1G07030	9	3	4	2	1	3
AT3G11330	8	3	3	4	1	3
AT2G39500	7	3	3	3	1	3
AT3G51390	6	3	1	1	1	3
AT3G13110	9	3	0	1	1	3
AT3G13120	7	3	0	0	1	3
AT3G14120	9	3	4	5	0	3
AT3G14130	8	3	3	4	0	3
AT5G65960	6	3	3	3	0	3
AT5G57940	12	3	2	7	0	3
AT5G57950	9	3	1	4	0	3
AT5G65950	7	3	1	2	0	3
AT1G80920	10	2	4	5	3	3
AT1G80890	12	2	4	5	3	3
AT1G80910	9	2	4	4	3	3
AT4G25470	6	2	3	3	3	3
AT1G05385	7	2	4	2	1	3
AT3G53460	11	2	3	7	1	3
AT1G07020	7	2	3	1	1	3
AT4G08980	6	2	4	4	0	3
AT1G06870	9	2	3	5	0	3
AT1G02750	7	2	3	3	0	3
AT1G02780	6	2	3	3	0	3
AT5G57930	11	2	1	6	0	3
AT3G53340	6	2	1	4	0	3
AT3G53440	10	1	4	5	1	3
AT5G01960	12	0	6	2	0	3
AT5G01920	10	0	5	2	0	3
AT4G38250	12	0	2	2	0	3
AT4G38200	11	0	1	2	0	3
AT4G38225	9	0	0	2	0	3
AT5G06120	6	0	0	1	0	3
AT5G65860	16	11	8	6	3	2
AT1G78200	16	11	9	9	1	2
AT5G03160	11	9	8	8	1	2
AT2G45695	13	8	8	5	5	2
AT3G01500	17	8	9	8	4	2
AT3G50780	12	8	7	9	2	2
AT5G65910	11	8	5	5	2	2
AT4G38550	23	8	10	13	1	2
AT5G65920	12	8	6	5	1	2
AT2G47800	13	7	9	7	5	2
AT5G65830	15	7	4	4	3	2
AT3G50820	12	7	9	9	2	2
AT5G67380	11	7	8	6	2	2
AT1G75460	8	7	6	8	2	2
AT4G34190	9	7	5	7	2	2
AT3G50740	7	7	5	6	2	2
AT1G72610	14	7	3	5	2	2
AT3G61440	13	7	7	7	1	2
AT5G13770	13	7	6	9	1	2
AT5G41150	12	7	3	5	1	2
AT3G63140	16	6	7	8	6	2
AT1G07320	17	6	8	7	5	2
AT1G07200	16	6	7	8	4	2
AT3G15480	9	6	6	5	4	2
AT5G20220	10	6	4	3	4	2
AT5G64360	12	6	5	9	3	2
AT5G64320	11	6	5	8	3	2
AT4G34920	8	6	5	5	3	2
AT4G25550	10	6	7	7	2	2
AT1G69890	9	6	7	6	2	2
AT1G80555	14	6	7	5	2	2
AT1G51580	17	6	5	6	2	2
AT1G18440	12	6	5	5	2	2
AT4G38770	9	6	4	7	2	2
AT3G15810	8	6	3	7	2	2
AT3G50700	9	6	6	6	1	2
AT5G67260	8	6	6	3	1	2
AT3G61820	12	6	5	8	1	2
AT4G30410	8	6	5	7	1	2
AT5G67190	7	6	5	5	0	2
AT3G61870	9	6	4	7	0	2
AT1G78830	11	6	4	6	0	2
AT3G52500	8	6	4	4	0	2
AT5G57870	12	6	3	7	0	2
AT4G34200	8	6	3	6	0	2
AT1G79660	14	6	2	6	0	2
AT3G15470	9	5	5	5	3	2
AT1G79060	13	5	5	4	3	2
AT2G45700	8	5	5	4	3	2
AT2G45660	9	5	5	2	3	2
AT4G30440	7	5	5	6	2	2
AT4G30470	7	5	5	6	2	2
AT4G30480	9	5	5	5	2	2
AT1G75490	6	5	4	6	2	2
AT1G75500	6	5	4	6	2	2
AT3G15790	7	5	2	7	2	2
AT3G15780	7	5	2	6	2	2
AT1G76350	7	5	2	4	2	2
AT1G76360	6	5	1	4	2	2
AT2G35900	11	5	6	8	1	2
AT5G57015	10	5	6	5	1	2
AT2G35880	12	5	5	7	1	2
AT3G04140	11	5	5	6	1	2
AT3G05170	8	5	5	5	1	2
AT3G05180	7	5	5	5	1	2
AT4G34870	7	5	4	5	1	2
AT1G09560	8	5	4	5	1	2
AT3G50650	9	5	4	4	1	2
AT3G05165	6	5	3	4	1	2
AT2G35736	11	5	3	4	1	2
AT5G07320	6	5	3	3	1	2
AT4G02430	12	5	2	5	1	2
AT4G17840	7	5	1	4	1	2
AT2G47590	11	5	6	3	0	2
AT1G06580	10	5	5	8	0	2
AT5G13760	9	5	5	5	0	2
AT1G01140	9	5	4	8	0	2
AT5G02500	10	5	4	6	0	2
AT4G34260	11	5	4	5	0	2
AT4G00895	7	5	4	4	0	2
AT1G77280	7	5	4	4	0	2
AT1G06590	9	5	3	6	0	2
AT1G78130	9	5	3	4	0	2
AT1G09640	12	5	2	3	0	2
AT3G58710	8	4	5	1	4	2
AT5G20250	10	4	3	3	4	2
AT4G27820	6	4	1	5	4	2
AT5G03490	8	4	6	5	3	2
AT5G01810	9	4	5	6	3	2
AT1G07280	12	4	4	6	3	2
AT1G07240	11	4	4	5	3	2
AT1G07010	15	4	6	6	2	2
AT3G04080	11	4	6	6	2	2
AT1G76405	10	4	4	5	2	2
AT3G15430	11	4	4	5	2	2
AT4G38690	6	4	3	5	2	2
AT5G61400	9	4	3	4	2	2
AT5G20200	6	4	1	1	2	2
AT5G66060	15	4	8	7	1	2
AT1G54150	11	4	6	5	1	2
AT5G67385	9	4	6	5	1	2
AT2G35860	12	4	5	7	1	2
AT1G72030	11	4	5	6	1	2
AT1G70770	7	4	5	5	1	2
AT1G51402	13	4	5	5	1	2
AT3G05200	8	4	4	6	1	2
AT3G02190	12	4	4	5	1	2
AT5G03555	9	4	4	5	1	2
AT3G62570	8	4	4	4	1	2
AT1G07090	9	4	4	3	1	2
AT3G02130	8	4	3	5	1	2
AT3G02170	8	4	3	5	1	2
AT4G38760	7	4	3	5	1	2
AT2G35800	10	4	3	5	1	2
AT3G62580	7	4	3	4	1	2
AT2G46110	6	4	3	4	1	2
AT2G35850	8	4	3	4	1	2
AT4G34215	7	4	3	4	1	2
AT2G41890	9	4	3	4	1	2
AT1G69740	9	4	2	5	1	2
AT2G41950	8	4	2	5	1	2
AT2G41900	7	4	2	4	1	2
AT2G41940	7	4	2	4	1	2
AT3G62530	7	4	2	3	1	2
AT5G13850	10	4	2	3	1	2
AT4G03250	9	4	2	2	1	2
AT4G02410	9	4	1	4	1	2
AT3G63420	14	4	7	4	0	2
AT1G06800	12	4	6	8	0	2
AT1G22860	13	4	5	5	0	2
AT5G02410	8	4	5	4	0	2
AT5G15950	9	4	5	2	0	2
AT1G06570	9	4	4	7	0	2
AT5G13810	10	4	4	6	0	2
AT5G15980	9	4	4	3	0	2
AT5G16010	8	4	4	3	0	2
AT1G77250	7	4	4	2	0	2
AT5G04590	13	4	3	7	0	2
AT1G01120	8	4	3	7	0	2
AT3G61830	10	4	3	6	0	2
AT5G02470	9	4	3	5	0	2
AT5G13800	7	4	3	4	0	2
AT1G78100	7	4	3	4	0	2
AT1G77290	8	4	3	3	0	2
AT1G78180	8	4	3	3	0	2
AT5G15920	8	4	3	2	0	2
AT3G62000	8	4	2	5	0	2
AT2G23300	6	4	2	5	0	2
AT3G61970	7	4	2	5	0	2
AT1G78820	8	4	2	5	0	2
AT5G57880	8	4	2	4	0	2
AT2G40780	11	4	2	3	0	2
AT2G40820	7	4	2	2	0	2
AT5G09463	12	3	5	3	4	2
AT4G27745	12	3	2	6	4	2
AT3G62920	9	3	4	3	3	2
AT3G06470	7	3	3	2	3	2
AT5G47190	6	3	2	3	3	2
AT5G01881	7	3	6	4	2	2
AT3G63070	11	3	5	6	2	2
AT3G04090	8	3	5	6	2	2
AT5G64430	12	3	4	6	2	2
AT1G07070	8	3	4	4	2	2
AT4G30520	8	3	4	4	2	2
AT2G25910	6	3	4	2	2	2
AT3G62050	9	3	3	4	2	2
AT2G38840	8	3	2	3	2	2
AT4G39160	9	3	6	6	1	2
AT1G72040	7	3	5	4	1	2
AT2G36070	12	3	4	7	1	2
AT2G35840	10	3	4	6	1	2
AT5G03540	7	3	4	4	1	2
AT3G02140	7	3	3	4	1	2
AT3G05220	7	3	3	4	1	2
AT1G04640	7	3	3	4	1	2
AT1G80600	7	3	3	3	1	2
AT4G31800	9	3	3	3	1	2
AT1G51450	7	3	3	2	1	2
AT5G20160	10	3	3	2	1	2
AT3G03450	8	3	3	1	1	2
AT3G51530	6	3	3	1	1	2
AT3G51430	7	3	3	1	1	2
AT3G51460	9	3	3	1	1	2
AT3G53380	10	3	2	5	1	2
AT5G64400	7	3	2	5	1	2
AT2G39570	8	3	2	4	1	2
AT5G61440	9	3	2	3	1	2
AT3G12990	6	3	2	3	1	2
AT3G11460	9	3	2	2	1	2
AT3G53390	10	3	1	5	1	2
AT5G41050	6	3	1	3	1	2
AT3G49220	7	3	1	3	1	2
AT3G13190	11	3	1	2	1	2
AT3G17300	6	3	1	2	1	2
AT3G13150	7	3	0	0	1	2
AT3G13160	8	3	0	0	1	2
AT3G13170	7	3	0	0	1	2
AT3G14100	8	3	5	5	0	2
AT1G70750	6	3	5	4	0	2
AT1G70760	6	3	5	4	0	2
AT3G49810	10	3	4	5	0	2
AT1G06820	7	3	4	5	0	2
AT1G51538	7	3	4	4	0	2
AT5G02430	7	3	4	4	0	2
AT2G30100	8	3	4	2	0	2
AT2G30120	6	3	4	2	0	2
AT4G28480	8	3	4	2	0	2
AT4G28490	12	3	4	2	0	2
AT2G25970	6	3	4	1	0	2
AT2G26000	6	3	4	1	0	2
AT1G06530	11	3	3	5	0	2
AT5G13100	8	3	3	5	0	2
AT1G10930	7	3	3	5	0	2
AT5G13090	8	3	3	5	0	2
AT5G13290	10	3	3	5	0	2
AT2G35795	8	3	3	4	0	2
AT5G13120	6	3	3	4	0	2
AT2G01210	9	3	3	4	0	2
AT1G51510	8	3	3	3	0	2
AT3G53030	8	3	3	3	0	2
AT1G30757	8	3	3	2	0	2
AT3G61960	6	3	2	5	0	2
AT3G62020	7	3	2	4	0	2
AT3G02690	12	3	2	4	0	2
AT3G02710	13	3	2	4	0	2
AT4G00810	6	3	2	4	0	2
AT4G00830	7	3	2	4	0	2
AT4G00850	8	3	2	4	0	2
AT2G24350	7	3	2	3	0	2
AT3G60080	6	3	2	3	0	2
AT4G00860	6	3	2	3	0	2
AT5G09420	8	2	5	4	4	2
AT5G09430	8	2	5	4	4	2
AT1G80870	9	2	4	5	3	2
AT1G49660	13	2	5	6	2	2
AT3G62970	6	2	4	4	2	2
AT1G44446	5	2	4	3	2	2
AT4G25440	6	2	4	2	2	2
AT4G25450	6	2	4	2	2	2
AT4G25500	7	2	4	2	2	2
AT4G25515	6	2	4	2	2	2
AT5G03455	9	2	3	6	2	2
AT3G63080	7	2	2	2	2	2
AT1G22780	10	2	5	3	1	2
AT3G15930	8	2	4	5	1	2
AT2G30140	7	2	4	2	1	2
AT3G61770	14	2	3	7	1	2
AT3G61790	8	2	3	5	1	2
AT3G05210	8	2	3	4	1	2
AT3G61780	8	2	3	4	1	2
AT5G10080	6	2	3	3	1	2
AT1G22790	7	2	3	2	1	2
AT1G10720	6	2	2	4	1	2
AT3G01780	10	2	2	4	1	2
AT3G53402	8	2	2	4	1	2
AT3G53410	7	2	2	4	1	2
AT3G06410	10	2	2	2	1	2
AT5G58040	12	2	1	6	1	2
AT4G32430	8	2	1	5	1	2
AT3G01750	8	2	1	3	1	2
AT5G11260	9	2	0	2	1	2
AT1G14590	5	2	0	2	1	2
AT3G05530	9	2	6	4	0	2
AT3G01090	11	2	4	4	0	2
AT5G03520	6	2	4	4	0	2
AT4G08920	7	2	4	4	0	2
AT4G08950	6	2	4	4	0	2
AT4G08960	6	2	4	4	0	2
AT1G02110	15	2	4	3	0	2
AT2G01120	11	2	4	3	0	2
AT2G01150	13	2	4	3	0	2
AT2G01170	9	2	4	3	0	2
AT1G07830	10	2	4	2	0	2
AT3G49790	6	2	3	4	0	2
AT2G45270	8	2	3	4	0	2
AT3G62560	7	2	3	3	0	2
AT2G01080	7	2	3	3	0	2
AT5G65200	9	2	3	3	0	2
AT4G08940	6	2	3	3	0	2
AT5G02420	6	2	3	3	0	2
AT2G01140	10	2	3	3	0	2
AT2G01180	10	2	3	3	0	2
AT4G28540	8	2	3	2	0	2
AT4G28560	9	2	3	2	0	2
AT1G16350	11	2	3	2	0	2
AT1G06550	7	2	2	4	0	2
AT5G13070	6	2	2	4	0	2
AT3G02160	6	2	2	3	0	2
AT5G65990	7	2	2	3	0	2
AT1G80680	12	2	2	3	0	2
AT1G06910	7	2	2	3	0	2
AT2G17695	9	2	2	3	0	2
AT1G06890	6	2	2	3	0	2
AT5G65160	6	2	2	2	0	2
AT1G80620	7	2	2	2	0	2
AT1G23000	6	2	2	2	0	2
AT1G78140	7	2	2	2	0	2
AT1G02816	6	2	2	1	0	2
AT3G62010	7	2	1	4	0	2
AT5G63150	8	2	1	4	0	2
AT3G04130	6	2	1	2	0	2
AT1G14570	5	2	1	1	0	2
AT1G09660	6	2	0	1	0	2
AT5G01410	11	1	4	2	2	2
AT5G08335	16	1	3	4	2	2
AT1G80950	8	1	2	3	2	2
AT4G30510	6	1	2	2	2	2
AT5G01980	14	1	6	2	1	2
AT4G38270	14	1	4	3	1	2
AT4G35240	7	1	3	5	1	2
AT3G06440	7	1	3	2	1	2
AT3G06430	8	1	2	3	1	2
AT4G01660	8	1	2	2	1	2
AT3G51450	7	1	2	1	1	2
AT5G58020	10	1	1	5	1	2
AT2G39580	6	1	1	3	1	2
AT3G11440	6	1	1	1	1	2
AT4G01690	6	1	1	1	1	2
AT3G13080	5	1	0	1	1	2
AT5G08290	10	1	0	1	1	2
AT4G00090	6	1	4	1	0	2
AT1G07040	7	1	4	1	0	2
AT4G00100	6	1	4	1	0	2
AT4G01590	9	1	3	2	0	2
AT1G02100	11	1	3	2	0	2
AT5G13050	7	1	2	3	0	2
AT1G22960	8	1	2	2	0	2
AT1G16370	8	1	2	2	0	2
AT4G28510	6	1	2	1	0	2
AT4G28550	6	1	2	1	0	2
AT1G16445	6	1	2	1	0	2
AT5G63110	8	1	1	3	0	2
AT3G02650	9	1	1	1	0	2
AT5G65180	6	1	1	1	0	2
AT2G20050	7	1	0	2	0	2
AT2G20020	6	1	0	2	0	2
AT1G14580	4	1	0	1	0	2
AT3G02680	6	1	0	0	0	2
AT5G09410	7	0	4	2	2	2
AT2G39710	6	0	4	3	1	2
AT3G53490	8	0	2	4	1	2
AT3G63260	8	0	2	3	1	2
AT1G67785	11	0	4	3	0	2
AT2G03380	7	0	2	3	0	2
AT2G03420	6	0	2	3	0	2
AT2G03390	6	0	2	2	0	2
AT1G67700	8	0	2	1	0	2
AT3G63290	8	0	1	2	0	2
AT4G38220	10	0	1	1	0	2
AT5G06130	7	0	1	1	0	2
AT5G01940	6	0	1	1	0	2
AT4G38120	8	0	1	1	0	2
AT4G38160	12	0	1	1	0	2
AT1G22970	7	0	1	1	0	2
AT1G22985	7	0	1	1	0	2
AT4G38180	9	0	1	1	0	2
AT5G58003	6	0	0	4	0	2
AT2G17630	7	0	0	2	0	2
AT5G63120	8	0	0	2	0	2
AT3G63270	7	0	0	1	0	2
AT4G38130	7	0	0	1	0	2
AT3G02660	7	0	0	0	0	2
AT5G01910	6	0	0	0	0	2
AT2G45990	11	11	8	8	2	1
AT5G67160	13	11	8	7	0	1
AT1G56190	13	10	10	8	2	1
AT2G45720	14	9	8	9	4	1
AT4G33510	13	9	7	7	4	1
AT1G13220	9	9	5	7	3	1
AT1G72470	12	9	4	6	3	1
AT5G02970	19	9	8	8	2	1
AT1G78630	14	9	7	9	2	1
AT5G65900	12	9	6	5	2	1
AT5G66570	10	9	8	7	1	1
AT1G15410	16	9	5	11	1	1
AT4G34150	13	8	8	11	4	1
AT4G34160	12	8	7	9	4	1
AT5G64300	14	8	7	9	4	1
AT4G15550	17	8	5	8	4	1
AT4G34100	14	8	7	11	3	1
AT2G45810	12	8	6	10	3	1
AT1G72750	14	8	5	8	3	1
AT5G66560	13	8	9	6	2	1
AT1G75410	10	8	8	8	2	1
AT1G20510	19	8	7	9	2	1
AT5G03190	10	8	6	6	2	1
AT5G03240	10	8	6	6	2	1
AT5G66950	10	8	5	8	2	1
AT1G72480	10	8	4	6	2	1
AT1G72450	10	8	4	5	2	1
AT3G50800	14	8	9	10	1	1
AT5G58260	23	8	8	10	1	1
AT2G46030	8	8	8	6	1	1
AT4G30350	12	8	5	10	1	1
AT3G52470	11	8	4	7	1	1
AT3G08600	15	8	8	8	0	1
AT3G08680	15	8	8	7	0	1
AT3G08710	14	8	6	6	0	1
AT3G08720	12	8	6	5	0	1
AT2G26080	13	8	5	6	0	1
AT5G66620	9	8	5	5	0	1
AT5G64280	13	7	6	9	5	1
AT5G64290	12	7	6	9	5	1
AT2G45620	12	7	6	4	5	1
AT4G34135	11	7	7	9	4	1
AT5G47240	10	7	6	7	4	1
AT5G20190	10	7	5	5	4	1
AT3G57570	15	7	4	5	4	1
AT4G27320	8	7	4	3	4	1
AT4G34138	10	7	6	8	3	1
AT5G47200	8	7	6	6	3	1
AT5G47250	9	7	6	6	3	1
AT5G47180	8	7	6	6	3	1
AT4G33010	15	7	5	7	3	1
AT1G72520	12	7	5	5	3	1
AT4G38740	8	7	4	8	3	1
AT3G14240	11	7	4	5	3	1
AT5G47690	16	7	7	8	2	1
AT1G56170	9	7	7	7	2	1
AT1G75420	8	7	7	7	2	1
AT1G19350	12	7	6	7	2	1
AT1G19370	8	7	6	7	2	1
AT1G22610	13	7	5	8	2	1
AT4G34180	9	7	5	7	2	1
AT1G68660	10	7	5	5	2	1
AT2G46280	10	7	4	6	2	1
AT1G72860	15	7	4	6	2	1
AT4G38900	8	7	3	7	2	1
AT5G65700	12	7	3	5	2	1
AT3G06780	12	7	7	9	1	1
AT1G25490	10	7	7	6	1	1
AT5G66600	8	7	6	5	1	1
AT4G33080	11	7	6	5	1	1
AT2G45850	10	7	5	9	1	1
AT1G76630	10	7	5	5	1	1
AT1G76650	9	7	5	5	1	1
AT5G43760	10	7	5	5	1	1
AT1G74380	13	7	4	7	1	1
AT3G01400	12	7	4	7	1	1
AT2G42690	12	7	4	6	1	1
AT5G44080	11	7	3	7	1	1
AT3G01440	9	7	3	6	1	1
AT3G08640	11	7	7	6	0	1
AT3G54363	14	7	6	8	0	1
AT5G67200	10	7	6	5	0	1
AT5G62070	8	7	6	5	0	1
AT3G10860	13	7	5	7	0	1
AT5G03080	11	7	5	6	0	1
AT5G03140	8	7	5	5	0	1
AT1G24140	10	7	3	3	0	1
AT5G01530	10	6	7	4	4	1
AT3G15500	8	6	6	5	4	1
AT5G64310	15	6	5	8	4	1
AT5G47310	8	6	5	5	4	1
AT4G35450	14	6	8	6	3	1
AT1G22630	14	6	6	9	3	1
AT4G33495	9	6	6	5	3	1
AT5G47210	9	6	5	6	3	1
AT5G47230	6	6	5	5	3	1
AT1G13250	6	6	4	6	3	1
AT1G13330	7	6	4	5	3	1
AT4G34960	8	6	4	4	3	1
AT2G45510	10	6	4	4	3	1
AT3G15530	6	6	2	6	3	1
AT3G25780	8	6	1	5	3	1
AT3G09600	13	6	7	4	2	1
AT5G47640	10	6	6	5	2	1
AT1G56220	7	6	6	5	2	1
AT5G59920	18	6	5	9	2	1
AT4G18950	12	6	5	8	2	1
AT2G46330	14	6	5	7	2	1
AT1G19300	12	6	5	6	2	1
AT2G20950	10	6	5	6	2	1
AT5G64840	13	6	4	6	2	1
AT5G04800	11	6	4	6	2	1
AT5G65670	10	6	3	7	2	1
AT4G33350	9	6	3	7	2	1
AT4G33000	10	6	3	6	2	1
AT1G74400	11	6	3	6	2	1
AT1G14740	6	6	3	6	2	1
AT4G27300	7	6	3	5	2	1
AT3G60320	12	6	2	7	2	1
AT3G60400	12	6	2	5	2	1
AT3G60410	12	6	2	5	2	1
AT1G14750	6	6	2	5	2	1
AT1G06650	14	6	7	8	1	1
AT1G78240	11	6	7	5	1	1
AT4G37590	10	6	6	8	1	1
AT3G06710	12	6	6	8	1	1
AT5G13730	9	6	6	7	1	1
AT5G13740	12	6	6	7	1	1
AT2G30500	9	6	6	7	1	1
AT2G46060	6	6	6	6	1	1
AT4G35090	10	6	6	4	1	1
AT3G14080	11	6	5	6	1	1
AT3G01480	8	6	5	6	1	1
AT5G13750	8	6	5	6	1	1
AT5G67500	11	6	5	6	1	1
AT2G30520	7	6	5	6	1	1
AT3G50750	6	6	5	5	1	1
AT3G50760	6	6	5	5	1	1
AT5G56980	8	6	5	5	1	1
AT1G18540	12	6	5	5	1	1
AT5G65495	11	6	5	4	1	1
AT5G58950	12	6	4	8	1	1
AT2G42780	9	6	4	7	1	1
AT5G67470	11	6	4	6	1	1
AT3G50690	8	6	4	6	1	1
AT2G42760	6	6	4	4	1	1
AT5G44020	11	6	3	7	1	1
AT4G29160	8	6	3	6	1	1
AT2G45161	10	6	3	5	1	1
AT5G43745	7	6	3	4	1	1
AT5G66910	8	6	2	4	1	1
AT5G66880	6	6	2	4	1	1
AT1G33240	10	6	2	4	1	1
AT3G22150	10	6	1	4	1	1
AT1G72390	11	6	1	3	1	1
AT1G23080	12	6	8	4	0	1
AT3G08670	11	6	7	6	0	1
AT3G02550	17	6	7	5	0	1
AT3G14067	10	6	6	7	0	1
AT3G08660	10	6	6	5	0	1
AT5G43810	10	6	6	4	0	1
AT3G08780	13	6	6	4	0	1
AT3G56330	13	6	5	7	0	1
AT3G14050	10	6	5	7	0	1
AT2G37000	12	6	5	6	0	1
AT1G19360	9	6	5	6	0	1
AT4G38940	8	6	5	5	0	1
AT5G62090	7	6	5	4	0	1
AT5G43850	7	6	5	4	0	1
AT5G65925	8	6	5	3	0	1
AT2G26190	9	6	4	6	0	1
AT1G76660	9	6	4	5	0	1
AT1G76670	9	6	4	5	0	1
AT5G03110	6	6	4	4	0	1
AT5G66610	7	6	4	3	0	1
AT5G43790	7	6	4	3	0	1
AT2G46100	9	6	3	7	0	1
AT5G44070	9	6	3	6	0	1
AT3G19800	13	6	3	5	0	1
AT1G10960	8	6	2	7	0	1
AT1G78850	9	6	2	6	0	1
AT1G24160	9	6	1	1	0	1
AT1G10970	7	6	0	6	0	1
AT3G63130	14	5	6	8	5	1
AT5G01820	7	5	5	6	5	1
AT5G47610	12	5	7	8	4	1
AT5G01560	7	5	6	3	4	1
AT4G24380	15	5	5	8	4	1
AT2G45630	9	5	5	2	4	1
AT2G45640	9	5	5	2	4	1
AT5G64250	11	5	4	7	4	1
AT3G06510	8	5	4	3	4	1
AT5G01540	8	5	8	4	3	1
AT5G47580	11	5	7	9	3	1
AT5G57070	11	5	7	7	3	1
AT1G69910	10	5	7	6	3	1
AT5G47620	10	5	7	5	3	1
AT5G15210	8	5	6	6	3	1
AT2G46550	8	5	5	6	3	1
AT3G14620	11	5	5	3	3	1
AT5G65570	11	5	5	3	3	1
AT5G11070	8	5	4	7	3	1
AT5G64330	11	5	4	7	3	1
AT5G64230	10	5	4	5	3	1
AT4G33540	9	5	4	4	3	1
AT5G47320	7	5	4	4	3	1
AT1G73740	8	5	3	5	3	1
AT5G25220	6	5	3	5	3	1
AT1G72500	8	5	3	4	3	1
AT4G37760	8	5	2	3	3	1
AT5G47560	11	5	8	9	2	1
AT4G34840	13	5	8	7	2	1
AT4G34670	13	5	8	6	2	1
AT4G34710	13	5	7	7	2	1
AT1G69900	7	5	6	5	2	1
AT1G56230	7	5	5	5	2	1
AT1G69840	6	5	5	5	2	1
AT1G20580	10	5	5	5	2	1
AT2G46620	7	5	5	5	2	1
AT1G56200	6	5	5	5	2	1
AT1G56210	6	5	5	5	2	1
AT4G33580	8	5	5	4	2	1
AT1G56290	7	5	5	3	2	1
AT1G22530	13	5	4	9	2	1
AT4G32260	13	5	4	9	2	1
AT4G27280	8	5	4	6	2	1
AT4G37640	8	5	4	6	2	1
AT3G57530	11	5	4	6	2	1
AT1G70782	7	5	4	5	2	1
AT5G59820	10	5	4	5	2	1
AT5G04820	10	5	4	5	2	1
AT1G13260	6	5	4	5	2	1
AT2G46080	6	5	4	5	2	1
AT1G79070	10	5	4	4	2	1
AT3G57480	8	5	4	4	2	1
AT5G59790	12	5	4	4	2	1
AT1G20650	8	5	4	4	2	1
AT4G22980	7	5	4	2	2	1
AT4G15430	11	5	3	7	2	1
AT4G34110	7	5	3	6	2	1
AT4G34120	7	5	3	6	2	1
AT3G57520	12	5	3	6	2	1
AT1G77770	6	5	3	5	2	1
AT5G59730	10	5	3	5	2	1
AT5G59750	13	5	3	5	2	1
AT1G77680	10	5	3	5	2	1
AT1G78610	8	5	3	4	2	1
AT2G46290	6	5	3	3	2	1
AT5G13950	7	5	3	3	2	1
AT5G44000	13	5	2	9	2	1
AT5G42110	15	5	2	8	2	1
AT3G60250	10	5	2	6	2	1
AT4G02370	10	5	2	6	2	1
AT4G15475	9	5	2	6	2	1
AT2G21120	9	5	2	6	2	1
AT4G38860	8	5	2	5	2	1
AT1G72645	11	5	2	5	2	1
AT1G76320	9	5	2	4	2	1
AT5G65650	6	5	2	3	2	1
AT2G46380	11	5	1	8	2	1
AT3G07480	17	5	7	7	1	1
AT3G02470	13	5	7	7	1	1
AT2G30575	8	5	7	5	1	1
AT4G35540	11	5	7	5	1	1
AT2G47690	10	5	7	4	1	1
AT2G39730	15	5	6	10	1	1
AT4G34540	11	5	6	7	1	1
AT1G25510	9	5	6	7	1	1
AT3G14000	8	5	6	6	1	1
AT3G15840	9	5	6	6	1	1
AT3G09440	14	5	6	3	1	1
AT5G04720	16	5	5	8	1	1
AT3G06740	10	5	5	7	1	1
AT3G06770	10	5	5	6	1	1
AT4G38600	10	5	5	6	1	1
AT5G67440	7	5	5	5	1	1
AT2G43020	8	5	5	5	1	1
AT3G62600	8	5	5	5	1	1
AT3G19553	8	5	5	4	1	1
AT3G19570	8	5	5	4	1	1
AT5G21960	10	5	5	4	1	1
AT5G03230	8	5	5	4	1	1
AT3G09520	12	5	5	3	1	1
AT1G56330	7	5	5	2	1	1
AT4G38640	10	5	4	7	1	1
AT3G61150	12	5	4	6	1	1
AT5G13710	9	5	4	6	1	1
AT4G38630	9	5	4	6	1	1
AT2G43030	11	5	4	5	1	1
AT4G30490	8	5	4	5	1	1
AT4G33050	9	5	4	5	1	1
AT2G42790	7	5	4	5	1	1
AT5G43750	7	5	4	5	1	1
AT1G79120	7	5	4	5	1	1
AT4G38620	8	5	4	5	1	1
AT2G42600	11	5	4	5	1	1
AT1G23360	8	5	4	4	1	1
AT5G67480	7	5	4	4	1	1
AT3G14210	9	5	4	4	1	1
AT3G14220	9	5	4	4	1	1
AT3G14230	8	5	4	4	1	1
AT5G57020	7	5	4	4	1	1
AT5G21970	9	5	4	3	1	1
AT1G68690	10	5	4	3	1	1
AT5G23600	9	5	4	1	1	1
AT5G44030	11	5	3	7	1	1
AT4G33380	8	5	3	6	1	1
AT4G38730	6	5	3	6	1	1
AT4G18750	7	5	3	6	1	1
AT4G18760	8	5	3	6	1	1
AT3G26640	14	5	3	6	1	1
AT3G26680	11	5	3	6	1	1
AT2G45200	9	5	3	6	1	1
AT1G25260	7	5	3	5	1	1
AT2G24600	10	5	3	5	1	1
AT4G33030	8	5	3	5	1	1
AT4G33040	7	5	3	5	1	1
AT4G29240	7	5	3	5	1	1
AT5G57030	9	5	3	5	1	1
AT1G79080	9	5	3	4	1	1
AT2G45150	6	5	3	4	1	1
AT3G14840	6	5	3	4	1	1
AT5G47660	10	5	3	4	1	1
AT2G24580	7	5	3	4	1	1
AT1G79100	10	5	3	4	1	1
AT5G65880	7	5	3	1	1	1
AT5G44040	8	5	2	6	1	1
AT1G80350	7	5	2	5	1	1
AT4G38920	6	5	2	5	1	1
AT4G02440	11	5	2	5	1	1
AT2G41870	8	5	2	5	1	1
AT3G14770	9	5	2	5	1	1
AT3G09860	12	5	2	4	1	1
AT3G14730	9	5	2	4	1	1
AT1G80280	11	5	1	6	1	1
AT4G17830	9	5	1	5	1	1
AT2G46210	7	5	1	4	1	1
AT1G80300	8	5	1	4	1	1
AT5G66900	6	5	1	3	1	1
AT4G38500	14	5	7	9	0	1
AT3G07360	14	5	7	6	0	1
AT3G15850	10	5	6	7	0	1
AT3G56290	11	5	6	5	0	1
AT1G09970	7	5	6	4	0	1
AT4G30370	7	5	5	6	0	1
AT2G30020	7	5	5	5	0	1
AT1G78070	6	5	5	4	0	1
AT3G19870	10	5	5	3	0	1
AT4G16450	14	5	4	7	0	1
AT4G30390	7	5	4	7	0	1
AT3G62630	8	5	4	6	0	1
AT2G03760	11	5	4	6	0	1
AT2G30060	9	5	4	6	0	1
AT2G01350	11	5	4	5	0	1
AT5G57790	8	5	4	5	0	1
AT3G10740	13	5	4	5	0	1
AT2G01450	12	5	4	5	0	1
AT5G67140	7	5	4	4	0	1
AT5G67170	7	5	4	4	0	1
AT2G26110	8	5	4	4	0	1
AT2G01410	8	5	4	4	0	1
AT3G54430	9	5	4	4	0	1
AT3G08730	10	5	4	3	0	1
AT3G08690	7	5	4	2	0	1
AT3G09020	12	5	3	7	0	1
AT5G44060	8	5	3	6	0	1
AT4G30340	7	5	3	6	0	1
AT3G15760	6	5	3	5	0	1
AT2G45180	7	5	3	5	0	1
AT2G36930	8	5	3	5	0	1
AT5G44050	7	5	3	5	0	1
AT5G03100	6	5	3	4	0	1
AT1G78810	8	5	3	4	0	1
AT3G62810	10	5	3	4	0	1
AT3G02645	11	5	3	3	0	1
AT5G03250	8	5	3	3	0	1
AT3G16240	10	5	3	2	0	1
AT5G66630	6	5	3	2	0	1
AT5G66631	7	5	3	2	0	1
AT2G43810	8	5	2	5	0	1
AT1G78870	9	5	2	5	0	1
AT4G17870	6	5	2	4	0	1
AT1G54060	9	5	2	3	0	1
AT5G07370	7	5	2	2	0	1
AT1G80210	8	5	0	6	0	1
AT2G47850	10	4	7	4	4	1
AT3G15030	15	4	5	6	4	1
AT3G15060	12	4	5	5	4	1
AT4G27720	15	4	4	7	4	1
AT2G36400	8	4	4	6	4	1
AT2G18300	11	4	3	5	4	1
AT1G21610	10	4	3	4	4	1
AT5G47570	12	4	8	8	3	1
AT2G47844	9	4	7	5	3	1
AT1G07220	10	4	5	6	3	1
AT3G15095	14	4	5	6	3	1
AT3G15040	11	4	5	5	3	1
AT2G42240	13	4	5	4	3	1
AT5G01520	6	4	5	2	3	1
AT3G56030	11	4	4	6	3	1
AT2G36420	8	4	4	5	3	1
AT2G45770	8	4	3	7	3	1
AT5G64220	10	4	3	5	3	1
AT5G65710	11	4	3	5	3	1
AT4G24330	9	4	3	4	3	1
AT3G15010	10	4	3	4	3	1
AT5G52310	7	4	3	4	3	1
AT3G06500	8	4	3	2	3	1
AT4G27800	8	4	2	4	3	1
AT5G20120	12	4	7	5	2	1
AT5G01590	8	4	7	4	2	1
AT2G38480	14	4	6	6	2	1
AT1G80460	8	4	6	4	2	1
AT2G21210	15	4	5	9	2	1
AT4G33630	9	4	5	7	2	1
AT1G25570	7	4	5	6	2	1
AT1G18340	9	4	5	4	2	1
AT2G21150	12	4	4	8	2	1
AT5G04780	11	4	4	6	2	1
AT1G03520	8	4	4	6	2	1
AT1G55460	13	4	4	5	2	1
AT1G77760	8	4	4	5	2	1
AT5G60370	9	4	4	5	2	1
AT5G15350	11	4	4	5	2	1
AT1G07135	9	4	4	5	2	1
AT3G02880	9	4	4	4	2	1
AT2G42270	10	4	4	4	2	1
AT2G42280	13	4	4	4	2	1
AT5G57035	7	4	4	4	2	1
AT1G78580	9	4	4	3	2	1
AT1G79020	10	4	4	3	2	1
AT1G78995	8	4	4	2	2	1
AT1G55370	12	4	3	6	2	1
AT3G56040	10	4	3	5	2	1
AT2G45470	6	4	3	4	2	1
AT2G21060	6	4	3	4	2	1
AT3G15450	8	4	3	4	2	1
AT3G04690	15	4	3	4	2	1
AT5G59770	8	4	3	4	2	1
AT3G26650	9	4	3	4	2	1
AT1G20640	7	4	3	4	2	1
AT1G72510	7	4	3	3	2	1
AT5G61410	9	4	3	3	2	1
AT2G45680	8	4	3	3	2	1
AT1G20690	6	4	3	3	2	1
AT4G27240	10	4	2	8	2	1
AT4G32290	10	4	2	7	2	1
AT4G33360	7	4	2	5	2	1
AT4G15450	8	4	2	5	2	1
AT4G02540	12	4	2	5	2	1
AT4G24390	9	4	2	4	2	1
AT4G34950	6	4	2	3	2	1
AT1G76340	6	4	2	3	2	1
AT1G76380	6	4	2	3	2	1
AT2G46300	6	4	2	3	2	1
AT1G72530	7	4	2	2	2	1
AT2G46370	9	4	1	7	2	1
AT5G14600	12	4	1	6	2	1
AT3G04890	13	4	1	6	2	1
AT2G46390	8	4	1	6	2	1
AT1G15530	8	4	1	4	2	1
AT5G41010	9	4	1	3	2	1
AT3G46040	13	4	1	1	2	1
AT3G57072	20	4	8	9	1	1
AT1G19270	12	4	6	5	1	1
AT4G35510	8	4	6	4	1	1
AT5G53420	10	4	6	1	1	1
AT1G77490	12	4	5	8	1	1
AT3G16140	13	4	5	7	1	1
AT1G72010	9	4	5	6	1	1
AT5G15260	8	4	5	5	1	1
AT5G67410	9	4	5	5	1	1
AT3G03470	9	4	5	4	1	1
AT5G65250	7	4	5	4	1	1
AT5G57040	9	4	5	4	1	1
AT4G33140	7	4	5	3	1	1
AT1G23290	12	4	5	3	1	1
AT3G09430	10	4	5	2	1	1
AT5G21900	11	4	4	7	1	1
AT5G61480	10	4	4	6	1	1
AT1G71980	8	4	4	6	1	1
AT1G05140	11	4	4	6	1	1
AT2G41250	7	4	4	5	1	1
AT1G71970	10	4	4	5	1	1
AT1G05150	10	4	4	5	1	1
AT3G06850	8	4	4	5	1	1
AT4G39690	7	4	4	4	1	1
AT4G33060	9	4	4	4	1	1
AT3G11730	10	4	4	4	1	1
AT1G51110	8	4	4	4	1	1
AT1G23465	7	4	4	4	1	1
AT5G26960	7	4	4	3	1	1
AT4G35520	6	4	4	3	1	1
AT3G14200	8	4	4	3	1	1
AT3G14205	8	4	4	3	1	1
AT3G09500	10	4	4	2	1	1
AT4G24280	10	4	3	7	1	1
AT4G34140	6	4	3	6	1	1
AT5G59860	10	4	3	5	1	1
AT2G42740	6	4	3	5	1	1
AT2G42750	7	4	3	5	1	1
AT2G37970	10	4	3	5	1	1
AT3G59400	12	4	3	5	1	1
AT4G23740	9	4	3	5	1	1
AT4G23760	9	4	3	5	1	1
AT5G55220	13	4	3	5	1	1
AT1G54115	8	4	3	4	1	1
AT2G45170	6	4	3	4	1	1
AT3G13810	7	4	3	4	1	1
AT5G04860	7	4	3	4	1	1
AT5G48180	7	4	3	4	1	1
AT1G04270	9	4	3	4	1	1
AT1G51070	7	4	3	3	1	1
AT5G22020	10	4	3	3	1	1
AT3G04160	8	4	3	3	1	1
AT3G57470	9	4	3	3	1	1
AT1G04350	11	4	3	3	1	1
AT5G03200	6	4	3	3	1	1
AT3G09770	9	4	3	3	1	1
AT1G11680	6	4	3	3	1	1
AT3G14650	8	4	3	2	1	1
AT1G18460	7	4	3	2	1	1
AT4G31820	8	4	3	2	1	1
AT5G22010	9	4	3	1	1	1
AT4G15415	7	4	2	6	1	1
AT5G65620	8	4	2	5	1	1
AT4G16760	7	4	2	5	1	1
AT1G15440	7	4	2	5	1	1
AT1G72710	10	4	2	5	1	1
AT4G27260	6	4	2	5	1	1
AT3G09810	10	4	2	5	1	1
AT3G01320	6	4	2	4	1	1
AT5G65660	6	4	2	4	1	1
AT3G09820	8	4	2	4	1	1
AT1G73710	8	4	2	4	1	1
AT3G14810	7	4	2	4	1	1
AT3G14830	8	4	2	4	1	1
AT4G29210	6	4	2	4	1	1
AT5G04850	10	4	2	4	1	1
AT4G23790	8	4	2	4	1	1
AT3G09780	9	4	2	4	1	1
AT4G02480	9	4	2	4	1	1
AT1G04210	8	4	2	4	1	1
AT1G04240	8	4	2	4	1	1
AT5G20480	7	4	2	3	1	1
AT1G72300	9	4	2	2	1	1
AT4G31840	6	4	2	2	1	1
AT4G31860	6	4	2	2	1	1
AT5G65630	9	4	1	5	1	1
AT2G45820	7	4	1	5	1	1
AT1G80290	9	4	1	5	1	1
AT1G14810	6	4	1	4	1	1
AT4G02460	11	4	1	4	1	1
AT3G22104	6	4	1	3	1	1
AT4G02405	8	4	1	2	1	1
AT5G63570	9	4	0	4	1	1
AT4G38460	14	4	7	8	0	1
AT5G53350	11	4	7	1	0	1
AT2G47400	11	4	6	7	0	1
AT2G44620	13	4	6	5	0	1
AT5G11950	7	4	6	5	0	1
AT3G09630	11	4	6	4	0	1
AT3G63510	10	4	6	4	0	1
AT3G19930	10	4	6	4	0	1
AT3G63430	10	4	6	3	0	1
AT3G63440	10	4	6	3	0	1
AT3G63450	10	4	6	3	0	1
AT1G74070	11	4	6	2	0	1
AT1G64630	10	4	5	8	0	1
AT4G34460	7	4	5	5	0	1
AT5G12010	7	4	5	5	0	1
AT1G71860	11	4	5	5	0	1
AT3G02510	8	4	5	4	0	1
AT3G02520	8	4	5	4	0	1
AT1G78150	9	4	5	4	0	1
AT3G63460	8	4	5	4	0	1
AT3G02490	9	4	5	4	0	1
AT1G77230	8	4	5	3	0	1
AT1G09960	7	4	5	3	0	1
AT5G53360	7	4	5	1	0	1
AT5G53370	8	4	5	1	0	1
AT4G38470	12	4	4	8	0	1
AT4G38490	10	4	4	8	0	1
AT4G38510	11	4	4	7	0	1
AT4G16410	13	4	4	7	0	1
AT3G09050	13	4	4	7	0	1
AT4G38480	9	4	4	7	0	1
AT4G16440	12	4	4	6	0	1
AT2G44735	12	4	4	6	0	1
AT1G10020	7	4	4	5	0	1
AT2G36950	8	4	4	5	0	1
AT1G04690	7	4	4	5	0	1
AT5G03050	8	4	4	5	0	1
AT3G14020	6	4	4	5	0	1
AT1G78660	7	4	4	5	0	1
AT5G02450	8	4	4	5	0	1
AT1G73670	7	4	4	5	0	1
AT5G65940	8	4	4	4	0	1
AT2G44670	8	4	4	4	0	1
AT3G10800	9	4	4	4	0	1
AT3G10820	9	4	4	4	0	1
AT4G35110	6	4	4	3	0	1
AT5G13390	13	4	4	3	0	1
AT1G56140	6	4	4	3	0	1
AT5G15860	7	4	4	3	0	1
AT4G28630	10	4	4	3	0	1
AT3G54460	7	4	4	3	0	1
AT1G74050	8	4	4	2	0	1
AT1G56310	6	4	4	2	0	1
AT5G53400	6	4	4	1	0	1
AT5G16760	12	4	3	7	0	1
AT4G30400	6	4	3	6	0	1
AT3G61950	6	4	3	6	0	1
AT5G04540	7	4	3	6	0	1
AT1G78700	7	4	3	5	0	1
AT3G10760	9	4	3	5	0	1
AT3G14070	7	4	3	5	0	1
AT3G06810	9	4	3	5	0	1
AT3G10810	9	4	3	5	0	1
AT1G19320	8	4	3	4	0	1
AT1G05940	9	4	3	4	0	1
AT2G01290	12	4	3	4	0	1
AT4G38960	6	4	3	4	0	1
AT1G78882	8	4	3	4	0	1
AT1G78890	9	4	3	4	0	1
AT1G54110	8	4	3	3	0	1
AT3G19860	6	4	3	3	0	1
AT5G13340	7	4	3	3	0	1
AT1G05960	7	4	3	3	0	1
AT5G21280	9	4	3	3	0	1
AT5G21950	7	4	3	3	0	1
AT5G57800	6	4	3	3	0	1
AT5G57815	6	4	3	3	0	1
AT5G57830	6	4	3	3	0	1
AT3G54440	6	4	3	3	0	1
AT5G22000	8	4	3	2	0	1
AT3G19850	7	4	3	2	0	1
AT5G43020	9	4	3	2	0	1
AT4G22753	7	4	3	2	0	1
AT3G08740	7	4	3	2	0	1
AT1G78172	7	4	3	2	0	1
AT5G64780	6	4	3	2	0	1
AT5G21990	6	4	3	1	0	1
AT4G18670	7	4	2	6	0	1
AT1G71940	6	4	2	4	0	1
AT1G78900	8	4	2	4	0	1
AT4G18730	6	4	2	4	0	1
AT2G03710	9	4	2	4	0	1
AT1G79670	6	4	2	4	0	1
AT5G02480	6	4	2	4	0	1
AT3G14270	6	4	2	4	0	1
AT4G17890	8	4	2	3	0	1
AT4G17895	7	4	2	3	0	1
AT1G09620	7	4	2	3	0	1
AT2G03667	8	4	2	3	0	1
AT3G19840	7	4	2	3	0	1
AT1G76680	6	4	2	3	0	1
AT3G11250	10	4	2	3	0	1
AT1G54090	8	4	2	3	0	1
AT4G17900	8	4	2	3	0	1
AT1G09590	6	4	2	3	0	1
AT1G33260	8	4	2	3	0	1
AT1G28440	9	4	2	3	0	1
AT1G76700	8	4	2	3	0	1
AT1G05970	7	4	2	2	0	1
AT2G17730	8	4	2	2	0	1
AT5G65870	6	4	2	2	0	1
AT5G64750	6	4	2	2	0	1
AT5G64760	7	4	2	2	0	1
AT1G56590	7	4	2	2	0	1
AT1G28240	6	4	1	5	0	1
AT1G11000	6	4	1	4	0	1
AT1G79700	5	4	1	4	0	1
AT1G79720	8	4	1	4	0	1
AT4G34240	8	4	1	4	0	1
AT1G79690	7	4	1	4	0	1
AT4G17880	8	4	1	3	0	1
AT1G54080	8	4	1	3	0	1
AT1G33250	7	4	1	3	0	1
AT2G20570	7	4	1	2	0	1
AT3G57450	7	4	1	2	0	1
AT3G57460	7	4	1	2	0	1
AT1G06180	6	4	1	2	0	1
AT3G11170	9	4	1	1	0	1
AT2G47860	9	3	6	3	4	1
AT3G06455	10	3	5	3	4	1
AT1G21710	11	3	5	5	3	1
AT5G09450	11	3	5	4	3	1
AT1G07210	9	3	4	6	3	1
AT2G45710	6	3	4	2	3	1
AT4G30960	11	3	3	6	3	1
AT2G36410	8	3	3	5	3	1
AT2G36430	7	3	3	5	3	1
AT1G21670	12	3	3	5	3	1
AT1G07290	9	3	3	4	3	1
AT1G21660	8	3	3	4	3	1
AT1G21720	7	3	3	3	3	1
AT5G01500	6	3	3	2	3	1
AT1G13020	11	3	2	7	3	1
AT1G13040	10	3	2	6	3	1
AT5G64270	8	3	2	5	3	1
AT4G24320	8	3	2	4	3	1
AT1G21651	8	3	2	3	3	1
AT3G52920	8	3	1	4	3	1
AT5G47520	9	3	6	7	2	1
AT2G42170	10	3	6	3	2	1
AT1G80850	10	3	5	6	2	1
AT2G46560	7	3	5	5	2	1
AT2G46580	6	3	5	5	2	1
AT3G11820	11	3	4	6	2	1
AT2G36485	8	3	4	4	2	1
AT5G01770	6	3	4	4	2	1
AT1G78570	8	3	4	2	2	1
AT5G20130	8	3	4	2	2	1
AT4G32320	8	3	3	6	2	1
AT5G65683	9	3	3	6	2	1
AT1G07230	9	3	3	6	2	1
AT5G63840	10	3	3	5	2	1
AT2G20990	6	3	3	5	2	1
AT5G14570	13	3	3	5	2	1
AT1G77710	7	3	3	4	2	1
AT1G77740	8	3	3	4	2	1
AT1G22310	6	3	3	4	2	1
AT5G60430	7	3	3	4	2	1
AT3G57540	8	3	3	4	2	1
AT4G35290	6	3	3	4	2	1
AT1G79030	10	3	3	3	2	1
AT3G15020	9	3	3	3	2	1
AT1G69800	7	3	3	2	2	1
AT1G70410	5	3	3	2	2	1
AT2G42220	9	3	3	2	2	1
AT5G61350	10	3	3	2	2	1
AT5G61390	6	3	3	2	2	1
AT3G58700	6	3	3	1	2	1
AT3G58730	5	3	3	1	2	1
AT2G36460	6	3	2	5	2	1
AT4G27750	8	3	2	5	2	1
AT2G46340	9	3	2	5	2	1
AT4G33300	7	3	2	4	2	1
AT4G27760	7	3	2	4	2	1
AT1G72690	7	3	2	4	2	1
AT5G51545	8	3	2	3	2	1
AT2G38820	7	3	2	3	2	1
AT5G51550	8	3	2	3	2	1
AT2G18330	9	3	2	3	2	1
AT1G77750	6	3	2	3	2	1
AT2G18350	6	3	2	3	2	1
AT3G06200	15	3	2	3	2	1
AT1G72700	7	3	2	3	2	1
AT1G18080	8	3	2	3	2	1
AT5G63220	10	3	2	3	2	1
AT4G24400	8	3	2	2	2	1
AT3G14990	9	3	2	2	2	1
AT5G64816	7	3	2	2	2	1
AT3G26618	6	3	2	2	2	1
AT5G65720	9	3	2	2	2	1
AT5G65730	8	3	2	2	2	1
AT5G43990	9	3	1	6	2	1
AT3G06130	9	3	1	5	2	1
AT2G20140	8	3	1	4	2	1
AT5G41030	7	3	1	3	2	1
AT5G13890	9	3	1	3	2	1
AT5G14520	8	3	1	3	2	1
AT3G04910	8	3	0	5	2	1
AT3G10060	12	3	7	7	1	1
AT4G35470	12	3	6	5	1	1
AT4G38420	11	3	5	6	1	1
AT4G38430	13	3	5	6	1	1
AT1G03457	7	3	5	5	1	1
AT1G03475	9	3	5	5	1	1
AT3G03610	8	3	5	5	1	1
AT4G35490	9	3	5	5	1	1
AT5G64470	13	3	5	5	1	1
AT5G62520	9	3	5	4	1	1
AT3G03550	7	3	5	4	1	1
AT1G72120	7	3	5	4	1	1
AT1G72100	7	3	5	3	1	1
AT1G54770	9	3	5	3	1	1
AT3G09390	6	3	5	1	1	1
AT1G49750	11	3	4	7	1	1
AT3G16110	12	3	4	6	1	1
AT5G16610	10	3	4	6	1	1
AT3G16175	11	3	4	6	1	1
AT3G10030	6	3	4	5	1	1
AT3G10040	7	3	4	5	1	1
AT5G58930	8	3	4	5	1	1
AT5G66080	9	3	4	5	1	1
AT4G33650	7	3	4	4	1	1
AT1G01560	6	3	4	4	1	1
AT1G05170	9	3	4	4	1	1
AT1G03560	9	3	4	4	1	1
AT1G25520	7	3	4	4	1	1
AT3G06830	9	3	4	4	1	1
AT1G77580	9	3	4	4	1	1
AT4G30580	6	3	4	3	1	1
AT1G18300	9	3	4	3	1	1
AT5G52450	9	3	4	3	1	1
AT4G12310	6	3	4	2	1	1
AT4G12320	6	3	4	2	1	1
AT3G02840	8	3	4	2	1	1
AT5G20140	10	3	4	2	1	1
AT4G12290	7	3	4	2	1	1
AT4G32270	8	3	3	7	1	1
AT4G32300	8	3	3	6	1	1
AT4G32272	7	3	3	6	1	1
AT4G24240	7	3	3	6	1	1
AT4G24270	7	3	3	6	1	1
AT1G77460	6	3	3	5	1	1
AT5G58940	7	3	3	5	1	1
AT1G03540	10	3	3	5	1	1
AT1G10150	8	3	3	5	1	1
AT3G61810	8	3	3	5	1	1
AT2G23150	6	3	3	4	1	1
AT5G06590	8	3	3	4	1	1
AT1G19330	7	3	3	4	1	1
AT5G43070	7	3	3	4	1	1
AT1G18260	9	3	3	4	1	1
AT2G35820	6	3	3	4	1	1
AT5G57060	6	3	3	4	1	1
AT1G25280	8	3	3	3	1	1
AT5G59800	9	3	3	3	1	1
AT3G11850	6	3	3	3	1	1
AT5G09660	7	3	3	3	1	1
AT1G07050	7	3	3	3	1	1
AT1G04970	8	3	3	3	1	1
AT5G49510	9	3	3	3	1	1
AT1G23390	7	3	3	3	1	1
AT2G46610	5	3	3	3	1	1
AT5G51940	8	3	3	3	1	1
AT3G50670	6	3	3	3	1	1
AT3G50685	6	3	3	3	1	1
AT4G39710	6	3	3	3	1	1
AT3G60850	11	3	3	3	1	1
AT4G34230	6	3	3	3	1	1
AT2G41310	6	3	3	3	1	1
AT1G23440	7	3	3	3	1	1
AT5G03180	6	3	3	2	1	1
AT2G25964	6	3	3	2	1	1
AT3G62422	8	3	3	2	1	1
AT5G20180	10	3	3	2	1	1
AT1G20620	6	3	3	2	1	1
AT3G48660	7	3	3	2	1	1
AT1G23410	8	3	3	2	1	1
AT4G30530	6	3	3	2	1	1
AT5G23610	6	3	3	1	1	1
AT3G48710	7	3	3	1	1	1
AT3G09490	7	3	3	1	1	1
AT5G58140	13	3	2	6	1	1
AT5G42050	12	3	2	5	1	1
AT2G34040	7	3	2	5	1	1
AT5G04770	8	3	2	4	1	1
AT5G25150	6	3	2	4	1	1
AT5G17790	6	3	2	4	1	1
AT5G58110	10	3	2	4	1	1
AT3G02770	10	3	2	4	1	1
AT4G34250	6	3	2	4	1	1
AT4G32190	8	3	2	4	1	1
AT1G04260	9	3	2	4	1	1
AT3G60200	6	3	2	4	1	1
AT5G41000	10	3	2	3	1	1
AT5G06510	8	3	2	3	1	1
AT5G06560	7	3	2	3	1	1
AT1G28540	7	3	2	3	1	1
AT1G15490	7	3	2	3	1	1
AT3G09830	6	3	2	3	1	1
AT3G52710	8	3	2	3	1	1
AT2G46320	6	3	2	3	1	1
AT3G61310	6	3	2	3	1	1
AT3G56050	7	3	2	3	1	1
AT1G15500	8	3	2	3	1	1
AT1G05010	8	3	2	3	1	1
AT1G05020	8	3	2	3	1	1
AT2G41330	7	3	2	3	1	1
AT2G41350	7	3	2	3	1	1
AT5G04760	7	3	2	3	1	1
AT5G48840	8	3	2	2	1	1
AT5G52020	7	3	2	2	1	1
AT5G09650	6	3	2	2	1	1
AT1G18500	6	3	2	2	1	1
AT4G31790	6	3	2	2	1	1
AT5G59760	6	3	2	2	1	1
AT3G25890	7	3	2	2	1	1
AT3G58670	9	3	2	2	1	1
AT3G48670	7	3	2	2	1	1
AT4G31810	7	3	2	2	1	1
AT5G48830	8	3	2	2	1	1
AT5G58070	8	3	1	5	1	1
AT1G55325	7	3	1	5	1	1
AT1G55360	6	3	1	5	1	1
AT5G44010	9	3	1	5	1	1
AT5G58100	12	3	1	5	1	1
AT3G26570	11	3	1	4	1	1
AT4G15420	7	3	1	4	1	1
AT1G55310	8	3	1	4	1	1
AT1G55350	5	3	1	4	1	1
AT5G58120	7	3	1	4	1	1
AT3G59350	6	3	1	3	1	1
AT4G23810	6	3	1	3	1	1
AT1G73730	6	3	1	3	1	1
AT2G41905	6	3	1	3	1	1
AT3G13062	7	3	1	3	1	1
AT3G25700	6	3	1	2	1	1
AT4G03190	7	3	1	2	1	1
AT3G25690	5	3	1	2	1	1
AT1G18480	6	3	1	1	1	1
AT1G72310	9	3	1	1	1	1
AT3G60300	8	3	0	4	1	1
AT4G17790	7	3	0	3	1	1
AT1G72920	7	3	0	3	1	1
AT5G39800	6	3	0	2	1	1
AT1G68730	6	3	0	1	1	1
AT3G56200	10	3	6	7	0	1
AT2G47470	8	3	6	5	0	1
AT2G47450	9	3	5	6	0	1
AT5G20090	12	3	5	5	0	1
AT3G02400	11	3	5	5	0	1
AT3G56250	9	3	5	4	0	1
AT2G44640	9	3	5	4	0	1
AT3G01170	10	3	4	6	0	1
AT1G06790	7	3	4	5	0	1
AT1G77630	9	3	4	5	0	1
AT1G01730	11	3	4	5	0	1
AT2G44710	9	3	4	5	0	1
AT5G02440	6	3	4	5	0	1
AT1G22870	11	3	4	4	0	1
AT4G38540	8	3	4	4	0	1
AT3G56310	8	3	4	4	0	1
AT4G37610	6	3	4	4	0	1
AT2G41170	8	3	4	4	0	1
AT3G14090	7	3	4	4	0	1
AT4G16370	11	3	4	4	0	1
AT3G54980	13	3	4	4	0	1
AT3G02530	7	3	4	3	0	1
AT1G22200	6	3	4	3	0	1
AT5G15880	7	3	4	3	0	1
AT4G35550	7	3	4	3	0	1
AT1G73180	9	3	4	3	0	1
AT3G54900	14	3	4	3	0	1
AT3G54920	9	3	4	3	0	1
AT1G74100	9	3	4	3	0	1
AT1G73990	11	3	4	2	0	1
AT1G73150	6	3	4	2	0	1
AT4G38520	9	3	3	5	0	1
AT4G23840	12	3	3	5	0	1
AT5G04510	6	3	3	5	0	1
AT5G13280	9	3	3	5	0	1
AT4G30360	7	3	3	5	0	1
AT2G01670	9	3	3	5	0	1
AT5G20520	9	3	3	4	0	1
AT5G11890	10	3	3	4	0	1
AT1G28380	8	3	3	4	0	1
AT1G28390	8	3	3	4	0	1
AT4G16420	8	3	3	4	0	1
AT4G16444	10	3	3	4	0	1
AT1G07700	8	3	3	4	0	1
AT3G01210	7	3	3	4	0	1
AT2G45300	7	3	3	4	0	1
AT2G45330	8	3	3	4	0	1
AT1G22220	6	3	3	4	0	1
AT3G56340	7	3	3	4	0	1
AT1G06150	7	3	3	4	0	1
AT1G22180	7	3	3	4	0	1
AT3G56210	6	3	3	4	0	1
AT1G22190	6	3	3	4	0	1
AT1G74320	6	3	3	3	0	1
AT1G50440	7	3	3	3	0	1
AT1G02880	7	3	3	3	0	1
AT1G16470	8	3	3	3	0	1
AT1G77610	7	3	3	3	0	1
AT3G57190	12	3	3	3	0	1
AT4G34265	7	3	3	3	0	1
AT3G10840	7	3	3	3	0	1
AT2G01340	7	3	3	2	0	1
AT1G50410	7	3	3	2	0	1
AT1G73090	6	3	3	2	0	1
AT5G58290	9	3	3	2	0	1
AT1G74040	7	3	3	2	0	1
AT3G54500	7	3	3	2	0	1
AT3G08760	7	3	3	2	0	1
AT5G52630	6	3	3	2	0	1
AT1G16320	8	3	3	1	0	1
AT5G16060	7	3	3	1	0	1
AT3G09070	10	3	2	6	0	1
AT1G01920	10	3	2	6	0	1
AT1G04160	7	3	2	5	0	1
AT4G18700	6	3	2	5	0	1
AT4G18710	6	3	2	5	0	1
AT1G01770	10	3	2	5	0	1
AT5G58150	14	3	2	5	0	1
AT4G18970	6	3	2	5	0	1
AT4G18975	6	3	2	5	0	1
AT3G49850	6	3	2	4	0	1
AT5G21090	5	3	2	4	0	1
AT5G55130	8	3	2	4	0	1
AT5G55140	11	3	2	4	0	1
AT5G55160	9	3	2	4	0	1
AT1G71960	6	3	2	4	0	1
AT1G01790	9	3	2	4	0	1
AT1G28420	6	3	2	4	0	1
AT1G55090	9	3	2	4	0	1
AT5G21100	6	3	2	4	0	1
AT5G21105	6	3	2	4	0	1
AT4G34270	7	3	2	4	0	1
AT1G02160	7	3	2	3	0	1
AT5G59830	9	3	2	3	0	1
AT1G50450	6	3	2	3	0	1
AT3G54860	7	3	2	3	0	1
AT3G11280	8	3	2	3	0	1
AT5G67130	6	3	2	3	0	1
AT1G77640	7	3	2	3	0	1
AT1G77660	6	3	2	3	0	1
AT1G77670	7	3	2	3	0	1
AT5G04840	8	3	2	3	0	1
AT2G26640	6	3	2	3	0	1
AT1G33290	8	3	2	3	0	1
AT2G01330	6	3	2	2	0	1
AT2G17550	8	3	2	2	0	1
AT1G72270	6	3	2	2	0	1
AT5G45310	7	3	2	2	0	1
AT5G45340	7	3	2	2	0	1
AT1G09570	6	3	2	2	0	1
AT3G04210	8	3	2	2	0	1
AT5G45330	6	3	2	1	0	1
AT5G45350	6	3	2	1	0	1
AT2G41470	7	3	2	1	0	1
AT1G01830	13	3	1	8	0	1
AT1G01880	7	3	1	6	0	1
AT1G01800	10	3	1	5	0	1
AT1G01840	8	3	1	5	0	1
AT3G49740	8	3	1	5	0	1
AT5G63920	11	3	1	5	0	1
AT1G01820	7	3	1	4	0	1
AT3G13850	6	3	1	4	0	1
AT5G57970	9	3	1	4	0	1
AT1G72970	8	3	1	4	0	1
AT1G69680	7	3	1	4	0	1
AT3G53180	7	3	1	4	0	1
AT1G72890	10	3	1	4	0	1
AT3G01370	7	3	1	3	0	1
AT2G03670	7	3	1	3	0	1
AT5G57900	7	3	1	3	0	1
AT5G40950	9	3	1	3	0	1
AT3G52720	7	3	1	3	0	1
AT3G52730	9	3	1	3	0	1
AT1G79600	8	3	1	3	0	1
AT1G79630	6	3	1	3	0	1
AT2G20540	8	3	1	2	0	1
AT2G20562	10	3	1	2	0	1
AT1G31540	6	3	1	2	0	1
AT2G27710	6	3	1	2	0	1
AT2G27720	7	3	1	2	0	1
AT1G78910	6	3	1	2	0	1
AT2G27660	8	3	1	2	0	1
AT2G27680	6	3	1	2	0	1
AT2G20515	7	3	1	1	0	1
AT2G20580	9	3	1	1	0	1
AT2G20585	9	3	1	1	0	1
AT3G11230	8	3	1	1	0	1
AT5G64730	6	3	1	1	0	1
AT1G06190	6	3	1	1	0	1
AT3G09450	8	3	1	1	0	1
AT3G09470	8	3	1	1	0	1
AT2G35710	8	3	1	1	0	1
AT1G80260	7	3	0	4	0	1
AT3G14790	6	3	0	3	0	1
AT1G04540	9	2	3	4	3	1
AT1G04570	8	2	3	4	3	1
AT1G21680	8	2	3	3	3	1
AT2G38490	7	2	3	2	3	1
AT4G32030	11	2	2	6	3	1
AT1G80930	7	2	2	4	3	1
AT4G24350	6	2	2	3	3	1
AT5G40660	6	2	2	3	3	1
AT1G21590	6	2	1	2	3	1
AT5G09540	6	2	1	1	3	1
AT1G21740	9	2	5	4	2	1
AT1G80860	7	2	4	4	2	1
AT1G54210	7	2	4	4	2	1
AT2G19790	7	2	4	4	2	1
AT4G24440	9	2	4	3	2	1
AT4G01850	6	2	4	3	2	1
AT1G09780	8	2	4	3	2	1
AT1G55480	7	2	4	2	2	1
AT1G55500	10	2	4	2	2	1
AT1G55520	10	2	4	2	2	1
AT1G79560	8	2	3	5	2	1
AT3G53510	12	2	3	5	2	1
AT5G64420	8	2	3	5	2	1
AT4G01883	8	2	3	4	2	1
AT4G35310	9	2	3	4	2	1
AT1G80830	8	2	3	4	2	1
AT4G35300	6	2	3	3	2	1
AT3G62940	6	2	3	3	2	1
AT5G47630	7	2	3	3	2	1
AT1G21695	8	2	3	3	2	1
AT4G24410	8	2	3	2	2	1
AT3G58660	8	2	3	2	2	1
AT3G56070	6	2	3	2	2	1
AT2G40660	12	2	2	6	2	1
AT2G45790	6	2	2	6	2	1
AT5G42070	8	2	2	5	2	1
AT3G60910	12	2	2	5	2	1
AT5G42090	9	2	2	5	2	1
AT3G11800	7	2	2	4	2	1
AT3G11700	8	2	2	2	2	1
AT3G52960	6	2	2	2	2	1
AT5G65750	8	2	2	2	2	1
AT5G65780	9	2	2	1	2	1
AT4G27730	10	2	1	5	2	1
AT4G32340	6	2	1	4	2	1
AT4G02510	7	2	1	4	2	1
AT1G13090	8	2	1	4	2	1
AT1G72630	8	2	1	4	2	1
AT2G02510	8	2	1	3	2	1
AT5G43670	7	2	1	2	2	1
AT5G51540	6	2	1	2	2	1
AT5G51560	7	2	1	2	2	1
AT5G51570	7	2	1	2	2	1
AT5G51590	6	2	1	2	2	1
AT3G55770	8	2	7	5	1	1
AT5G16590	10	2	5	5	1	1
AT4G35500	7	2	5	3	1	1
AT1G49710	8	2	4	5	1	1
AT1G77550	7	2	4	5	1	1
AT4G34480	6	2	4	4	1	1
AT4G24460	8	2	4	4	1	1
AT1G72090	8	2	4	4	1	1
AT2G30200	7	2	4	4	1	1
AT5G47650	6	2	4	4	1	1
AT1G27760	8	2	4	3	1	1
AT3G03570	7	2	4	3	1	1
AT5G66052	7	2	4	3	1	1
AT1G44750	8	2	4	3	1	1
AT4G01010	7	2	4	2	1	1
AT5G52420	10	2	4	2	1	1
AT2G42190	7	2	4	2	1	1
AT3G55690	7	2	4	1	1	1
AT3G09370	6	2	4	1	1	1
AT4G38440	11	2	3	6	1	1
AT5G58870	6	2	3	6	1	1
AT5G58900	6	2	3	5	1	1
AT5G58920	6	2	3	5	1	1
AT4G34500	8	2	3	5	1	1
AT2G35830	9	2	3	5	1	1
AT2G39750	9	2	3	5	1	1
AT3G16180	9	2	3	5	1	1
AT1G77500	9	2	3	5	1	1
AT4G34490	6	2	3	4	1	1
AT3G11830	6	2	3	4	1	1
AT3G17510	9	2	3	4	1	1
AT3G16200	9	2	3	4	1	1
AT3G17470	6	2	3	4	1	1
AT3G16170	9	2	3	4	1	1
AT3G16190	7	2	3	4	1	1
AT2G22410	7	2	3	4	1	1
AT1G77540	7	2	3	4	1	1
AT3G07510	9	2	3	3	1	1
AT3G07530	11	2	3	3	1	1
AT3G06730	7	2	3	3	1	1
AT5G47110	9	2	3	3	1	1
AT5G47140	7	2	3	3	1	1
AT1G44575	7	2	3	3	1	1
AT1G70360	6	2	3	3	1	1
AT2G19780	7	2	3	3	1	1
AT1G44740	5	2	3	3	1	1
AT4G30500	7	2	3	3	1	1
AT5G52380	7	2	3	2	1	1
AT5G62470	6	2	3	2	1	1
AT3G07440	11	2	3	2	1	1
AT3G11630	11	2	3	2	1	1
AT3G49180	11	2	3	2	1	1
AT3G14160	6	2	3	1	1	1
AT5G61380	6	2	3	1	1	1
AT3G09480	8	2	3	1	1	1
AT2G45730	9	2	2	6	1	1
AT5G48250	7	2	2	5	1	1
AT2G19730	11	2	2	5	1	1
AT1G31800	10	2	2	5	1	1
AT3G61750	6	2	2	4	1	1
AT3G02800	8	2	2	4	1	1
AT3G07565	10	2	2	4	1	1
AT2G41960	7	2	2	4	1	1
AT3G16160	7	2	2	4	1	1
AT1G67090	6	2	2	4	1	1
AT3G60245	8	2	2	3	1	1
AT3G60750	10	2	2	3	1	1
AT1G18390	6	2	2	3	1	1
AT3G15410	6	2	2	3	1	1
AT3G63090	7	2	2	3	1	1
AT5G48220	6	2	2	3	1	1
AT5G48230	6	2	2	3	1	1
AT5G26920	7	2	2	3	1	1
AT3G17460	6	2	2	3	1	1
AT1G70370	5	2	2	3	1	1
AT4G34555	6	2	2	3	1	1
AT5G16640	8	2	2	3	1	1
AT4G34560	6	2	2	3	1	1
AT3G58610	10	2	2	3	1	1
AT1G54180	7	2	2	2	1	1
AT2G25950	6	2	2	2	1	1
AT1G80630	6	2	2	2	1	1
AT5G23580	7	2	2	2	1	1
AT2G27480	9	2	2	2	1	1
AT5G65580	6	2	2	2	1	1
AT3G60830	10	2	2	2	1	1
AT2G25870	6	2	2	2	1	1
AT3G60860	9	2	2	2	1	1
AT3G58620	8	2	2	2	1	1
AT3G11120	8	2	2	2	1	1
AT3G50080	7	2	2	2	1	1
AT4G23980	6	2	2	2	1	1
AT3G04740	8	2	2	2	1	1
AT3G02830	8	2	2	1	1	1
AT3G09840	6	2	2	1	1	1
AT5G61340	8	2	2	1	1	1
AT3G58690	5	2	2	1	1	1
AT3G11670	7	2	2	1	1	1
AT3G11690	7	2	2	1	1	1
AT3G63240	10	2	1	5	1	1
AT5G42030	6	2	1	4	1	1
AT4G39280	5	2	1	4	1	1
AT4G32410	7	2	1	4	1	1
AT5G42130	10	2	1	4	1	1
AT3G17390	10	2	1	3	1	1
AT2G03450	7	2	1	3	1	1
AT5G08500	10	2	1	3	1	1
AT1G06490	7	2	1	3	1	1
AT3G15000	8	2	1	3	1	1
AT4G24290	6	2	1	3	1	1
AT1G72880	10	2	1	3	1	1
AT5G04750	6	2	1	3	1	1
AT3G62890	6	2	1	2	1	1
AT3G25920	8	2	1	2	1	1
AT4G02390	6	2	1	2	1	1
AT3G62900	6	2	1	2	1	1
AT5G65520	7	2	1	2	1	1
AT5G14540	6	2	1	2	1	1
AT2G27600	6	2	1	2	1	1
AT4G11120	7	2	1	2	1	1
AT3G45980	6	2	1	1	1	1
AT1G18490	6	2	1	1	1	1
AT3G46100	7	2	1	0	1	1
AT3G50520	8	2	0	4	1	1
AT3G50530	7	2	0	4	1	1
AT3G04940	6	2	0	3	1	1
AT1G72900	8	2	0	3	1	1
AT1G72950	10	2	0	3	1	1
AT3G60310	6	2	0	3	1	1
AT5G20630	8	2	0	2	1	1
AT5G14560	7	2	0	2	1	1
AT5G13920	8	2	0	2	1	1
AT3G46110	6	2	0	0	1	1
AT3G46130	6	2	0	0	1	1
AT3G46150	6	2	0	0	1	1
AT5G66130	15	2	6	6	0	1
AT1G12900	12	2	5	8	0	1
AT3G57040	10	2	5	6	0	1
AT2G47420	8	2	5	5	0	1
AT2G47490	11	2	5	5	0	1
AT3G63370	10	2	5	4	0	1
AT2G47440	6	2	5	4	0	1
AT3G51050	11	2	5	3	0	1
AT3G63380	9	2	5	3	0	1
AT3G63400	9	2	5	3	0	1
AT3G16090	13	2	4	5	0	1
AT3G10070	8	2	4	5	0	1
AT3G01140	9	2	4	5	0	1
AT3G01180	8	2	4	5	0	1
AT5G56910	7	2	4	4	0	1
AT1G06840	6	2	4	4	0	1
AT1G07870	7	2	4	3	0	1
AT5G67430	6	2	4	3	0	1
AT1G54830	7	2	4	3	0	1
AT5G11910	6	2	4	3	0	1
AT4G00150	10	2	4	3	0	1
AT3G06820	6	2	4	3	0	1
AT2G01090	6	2	4	2	0	1
AT1G54780	7	2	4	2	0	1
AT2G41820	8	2	4	2	0	1
AT1G10900	8	2	3	6	0	1
AT1G12910	9	2	3	6	0	1
AT1G12920	10	2	3	6	0	1
AT2G01650	12	2	3	6	0	1
AT3G57120	11	2	3	5	0	1
AT2G01680	11	2	3	5	0	1
AT1G10050	6	2	3	4	0	1
AT1G50250	9	2	3	4	0	1
AT3G49870	7	2	3	4	0	1
AT1G06760	8	2	3	4	0	1
AT2G35810	7	2	3	4	0	1
AT3G16150	10	2	3	4	0	1
AT1G10130	7	2	3	4	0	1
AT1G50320	10	2	3	4	0	1
AT4G16360	8	2	3	4	0	1
AT2G47510	7	2	3	3	0	1
AT2G44660	7	2	3	3	0	1
AT2G44680	8	2	3	3	0	1
AT3G47960	7	2	3	3	0	1
AT1G10940	6	2	3	3	0	1
AT1G03590	7	2	3	3	0	1
AT5G66050	6	2	3	3	0	1
AT5G23770	9	2	3	3	0	1
AT2G44700	7	2	3	3	0	1
AT5G65220	7	2	3	3	0	1
AT5G24710	6	2	3	3	0	1
AT3G16050	7	2	3	2	0	1
AT3G27060	7	2	3	2	0	1
AT2G01070	8	2	3	2	0	1
AT5G49530	7	2	3	2	0	1
AT1G74280	7	2	3	2	0	1
AT5G52650	6	2	3	2	0	1
AT2G01100	6	2	3	2	0	1
AT3G11650	7	2	3	2	0	1
AT3G02860	6	2	3	1	0	1
AT2G26030	6	2	3	1	0	1
AT3G25860	6	2	3	0	0	1
AT1G50270	9	2	2	5	0	1
AT2G01710	10	2	2	5	0	1
AT4G16390	11	2	2	5	0	1
AT1G04770	6	2	2	4	0	1
AT5G10020	7	2	2	4	0	1
AT1G51540	6	2	2	4	0	1
AT4G00770	7	2	2	4	0	1
AT2G01730	9	2	2	4	0	1
AT1G05160	7	2	2	4	0	1
AT3G57140	10	2	2	4	0	1
AT1G50300	6	2	2	4	0	1
AT5G13240	7	2	2	4	0	1
AT3G01150	8	2	2	4	0	1
AT1G06850	6	2	2	4	0	1
AT1G02170	7	2	2	3	0	1
AT2G01320	8	2	2	3	0	1
AT4G16430	8	2	2	3	0	1
AT4G02500	8	2	2	3	0	1
AT4G24500	13	2	2	3	0	1
AT4G23730	6	2	2	3	0	1
AT2G01690	6	2	2	3	0	1
AT5G20500	6	2	2	2	0	1
AT5G06530	7	2	2	2	0	1
AT3G03160	6	2	2	2	0	1
AT4G28590	6	2	2	2	0	1
AT2G45310	6	2	2	2	0	1
AT3G07410	8	2	2	2	0	1
AT3G07420	9	2	2	2	0	1
AT5G23720	7	2	2	2	0	1
AT1G73970	6	2	2	2	0	1
AT3G54990	6	2	2	2	0	1
AT5G22690	6	2	2	2	0	1
AT5G23680	8	2	2	1	0	1
AT1G16480	7	2	2	1	0	1
AT3G04750	7	2	2	1	0	1
AT2G40880	6	2	2	0	0	1
AT1G01900	9	2	1	6	0	1
AT5G57910	6	2	1	5	0	1
AT2G01620	9	2	1	5	0	1
AT5G10010	6	2	1	4	0	1
AT4G38020	10	2	1	4	0	1
AT2G23350	6	2	1	4	0	1
AT3G13870	7	2	1	4	0	1
AT4G11280	6	2	1	4	0	1
AT5G63905	7	2	1	4	0	1
AT5G63100	8	2	1	4	0	1
AT5G17840	6	2	1	4	0	1
AT1G02145	8	2	1	3	0	1
AT1G02150	7	2	1	3	0	1
AT5G10060	6	2	1	3	0	1
AT1G01810	5	2	1	3	0	1
AT5G55170	7	2	1	3	0	1
AT5G55180	10	2	1	3	0	1
AT5G55190	7	2	1	3	0	1
AT5G16470	8	2	1	3	0	1
AT3G02720	9	2	1	3	0	1
AT2G01420	7	2	1	3	0	1
AT3G48170	7	2	1	3	0	1
AT3G60030	7	2	1	3	0	1
AT4G32610	8	2	1	3	0	1
AT3G53130	7	2	1	3	0	1
AT1G67570	6	2	1	3	0	1
AT2G38330	7	2	1	2	0	1
AT5G11340	8	2	1	2	0	1
AT2G40765	6	2	1	2	0	1
AT1G09690	6	2	1	2	0	1
AT3G60480	6	2	1	2	0	1
AT4G31750	6	2	1	2	0	1
AT1G33040	6	2	1	2	0	1
AT2G20495	8	2	1	2	0	1
AT2G37930	6	2	1	2	0	1
AT2G37940	7	2	1	2	0	1
AT3G58630	7	2	1	2	0	1
AT3G58640	7	2	1	2	0	1
AT3G52610	6	2	1	2	0	1
AT5G55230	7	2	1	2	0	1
AT3G51090	6	2	1	1	0	1
AT2G20590	6	2	1	1	0	1
AT3G52590	7	2	1	1	0	1
AT2G27730	6	2	1	1	0	1
AT3G11110	7	2	1	1	0	1
AT1G06210	6	2	1	0	0	1
AT1G06230	7	2	1	0	0	1
AT5G57990	11	2	0	4	0	1
AT5G56860	7	2	0	4	0	1
AT3G61180	6	2	0	3	0	1
AT5G11280	9	2	0	2	0	1
AT4G02400	6	2	0	2	0	1
AT5G57890	7	2	0	2	0	1
AT3G50590	6	2	0	2	0	1
AT4G11660	6	2	0	1	0	1
AT4G32060	7	1	3	5	3	1
AT5G09390	9	1	3	3	3	1
AT4G32050	6	1	2	4	3	1
AT4G32010	6	1	1	4	3	1
AT3G56120	11	1	6	5	2	1
AT5G02060	12	1	6	3	2	1
AT5G47540	8	1	5	5	2	1
AT2G19860	6	1	4	4	2	1
AT5G40720	9	1	4	3	2	1
AT2G22425	7	1	4	3	2	1
AT5G09445	6	1	4	3	2	1
AT3G06450	7	1	4	2	2	1
AT2G47160	7	1	4	1	2	1
AT1G79540	5	1	3	3	2	1
AT1G07270	6	1	3	3	2	1
AT5G01470	6	1	3	0	2	1
AT4G32040	6	1	2	5	2	1
AT1G80780	11	1	2	4	2	1
AT3G53520	9	1	2	4	2	1
AT5G15280	7	1	2	2	2	1
AT1G79530	4	1	2	2	2	1
AT3G02030	6	1	2	2	2	1
AT3G14960	10	1	1	3	2	1
AT2G38860	6	1	1	2	2	1
AT1G18060	7	1	1	2	2	1
AT3G02060	7	1	1	1	2	1
AT3G02065	6	1	1	1	2	1
AT5G65760	7	1	1	1	2	1
AT3G55800	10	1	7	4	1	1
AT2G36220	7	1	5	2	1	1
AT3G53580	10	1	4	5	1	1
AT2G39720	7	1	4	5	1	1
AT2G36170	7	1	4	2	1	1
AT5G25080	9	1	4	2	1	1
AT3G55730	7	1	4	2	1	1
AT5G01620	6	1	4	2	1	1
AT5G40770	6	1	4	1	1	1
AT2G38410	7	1	3	4	1	1
AT4G35250	6	1	3	4	1	1
AT3G05250	8	1	3	3	1	1
AT5G67411	6	1	3	3	1	1
AT3G04120	6	1	3	3	1	1
AT2G38440	8	1	3	3	1	1
AT3G58180	7	1	3	3	1	1
AT1G03600	9	1	3	2	1	1
AT5G08390	8	1	3	2	1	1
AT5G08410	7	1	3	2	1	1
AT5G08420	11	1	3	2	1	1
AT5G52440	7	1	3	1	1	1
AT4G25520	6	1	3	1	1	1
AT1G12990	8	1	2	5	1	1
AT1G10750	7	1	2	4	1	1
AT3G04060	6	1	2	4	1	1
AT3G53480	7	1	2	4	1	1
AT1G49600	7	1	2	4	1	1
AT5G16540	7	1	2	3	1	1
AT5G16550	6	1	2	3	1	1
AT1G80940	8	1	2	3	1	1
AT5G51740	6	1	2	3	1	1
AT4G25970	6	1	2	3	1	1
AT3G53560	7	1	2	3	1	1
AT5G67390	6	1	2	3	1	1
AT3G07460	9	1	2	2	1	1
AT1G54230	6	1	2	2	1	1
AT5G08430	9	1	2	2	1	1
AT5G08440	9	1	2	2	1	1
AT3G09760	7	1	2	2	1	1
AT1G44760	5	1	2	2	1	1
AT1G22800	6	1	2	1	1	1
AT1G22830	7	1	2	1	1	1
AT5G08380	7	1	2	1	1	1
AT1G12970	10	1	1	6	1	1
AT4G32470	6	1	1	4	1	1
AT5G48300	6	1	1	4	1	1
AT2G40700	8	1	1	3	1	1
AT3G14981	8	1	1	3	1	1
AT5G42080	7	1	1	3	1	1
AT3G53530	6	1	1	3	1	1
AT3G53540	6	1	1	3	1	1
AT4G32450	6	1	1	3	1	1
AT5G48320	7	1	1	3	1	1
AT3G01690	6	1	1	3	1	1
AT3G26580	6	1	1	2	1	1
AT5G01380	6	1	1	2	1	1
AT4G31990	4	1	1	2	1	1
AT3G50000	6	1	1	2	1	1
AT2G38610	7	1	1	2	1	1
AT3G51370	6	1	1	2	1	1
AT5G63140	7	1	1	2	1	1
AT5G01390	7	1	1	1	1	1
AT4G01710	7	1	1	1	1	1
AT3G44430	5	1	1	1	1	1
AT1G72910	7	1	0	2	1	1
AT3G19220	6	1	0	2	1	1
AT3G02050	6	1	0	1	1	1
AT1G72930	7	1	0	1	1	1
AT3G56190	9	1	5	5	0	1
AT5G20080	11	1	4	4	0	1
AT3G56270	7	1	4	3	0	1
AT1G01960	12	1	4	3	0	1
AT1G02020	10	1	4	2	0	1
AT1G01990	11	1	4	2	0	1
AT1G02060	8	1	4	1	0	1
AT1G54740	6	1	4	1	0	1
AT1G02000	11	1	4	0	0	1
AT1G02080	8	1	4	0	0	1
AT1G01940	11	1	3	5	0	1
AT3G57090	10	1	3	5	0	1
AT3G01120	7	1	3	4	0	1
AT3G01130	6	1	3	4	0	1
AT5G08050	6	1	3	3	0	1
AT1G27770	6	1	3	3	0	1
AT2G16880	7	1	3	3	0	1
AT1G49630	6	1	3	3	0	1
AT4G01570	7	1	3	2	0	1
AT5G52430	8	1	3	1	0	1
AT3G54950	6	1	3	1	0	1
AT1G31780	7	1	2	4	0	1
AT3G60040	7	1	2	4	0	1
AT3G01800	8	1	2	3	0	1
AT2G38560	6	1	2	3	0	1
AT2G47480	6	1	2	3	0	1
AT2G01760	7	1	2	3	0	1
AT1G05190	6	1	2	3	0	1
AT5G65010	8	1	2	3	0	1
AT3G57170	7	1	2	3	0	1
AT4G24510	8	1	2	3	0	1
AT5G65207	9	1	2	3	0	1
AT3G53470	6	1	2	3	0	1
AT4G16340	9	1	2	3	0	1
AT5G64440	6	1	2	3	0	1
AT1G49610	6	1	2	3	0	1
AT2G45290	6	1	2	3	0	1
AT3G27080	6	1	2	2	0	1
AT1G18360	6	1	2	2	0	1
AT5G08080	7	1	2	2	0	1
AT2G01220	6	1	2	2	0	1
AT4G39210	7	1	2	2	0	1
AT3G57150	8	1	2	2	0	1
[truncated: 5,182 more rows]
