# Supplementary material for: 3D organization of regulatory elements for transcriptional regulation in Arabidopsis
Source: Genome Biol. 2023 Aug 7;24:181. doi: 10.1186/s13059-023-03018-4 (PMC10405511; doi:10.1186/s13059-023-03018-4)
Supplement: Supplementary file 6 — Additional file 6: Table S5. Summary of H3K4me3 ChIA-PET, H3K4me3 ChIP-seq, and RNA-seq libraries in Col-0 and myc2. [file 13059_2023_3018_MOESM6_ESM.xlsx]

## Sheet: Table S5
Table S5. Summary of H3K4me3 ChIA-PET, H3K4me3 ChIP-seq, and RNA-seq libraries in Col-0 and myc2.
H3K4me3 ChIA-PET
Background	Replicate	Total reads	Uniquely Mapped PETs	Remove redundancy	Clustered PETs	intra-chrom clusters	inter-chrom clusters
Col-0	Combined	286286567	128343214	63044569	36723	36723	0
	Replicate 1	142647284	63647827	27835059
	Replicate 2	143639283	64695400	35732394
myc2	Combined	278450718	118624019	44956000	32312	32056	256
	Replicate 1	137522594	57796365	17582172
	Replicate 2	140928124	60827749	27745002
H3K4me3 ChIP-seq
Background	Repeat	Raw data	Clean data	Mapped reads	Mapped rate	Peak No.	FRiP(%)	NSC	RSC	R
Col-0	Rep1	39047594	38681370	37379312	0.9663	14773	85.89	1.41	1.08	0.99
	Rep2	33343798	32700982	31412964	0.9606	14590	83.37	1.40	1.06
myc2	Rep1	38870302	38562572	38069190	0.9872	16343	87.86	1.39	1.02	0.99
	Rep2	36493436	36126344	35512108	0.983	16390	87.58	1.39	1.02
FRiP: fraction of reads in peaks; NSC: normalized strand cross-correlation coefficient; RSC: relative strand cross-correlation coefficient.
RNA-seq
Background	Repeat	Raw data	Clean data	Uniquely mapped reads	Uniquely mapped rate	R
Col-0	Rep 1	30649046	30571344	28900431	0.945344	0.9903 (Rep1 and Rep2)
	Rep 2	27297228	27235812	25696830	0.943494	0.9895 (Rep2 and Rep3)
	Rep 3	39385486	39105662	37163888	0.950345	0.9890 (Rep1 and Rep3)
myc2	Rep 1	32931656	32807842	31097641	0.947872	0.9918 (Rep1 and Rep2)
	Rep 2	34390996	34265494	32567770	0.950454	0.9922 (Rep2 and Rep3)
	Rep 3	32802854	32655714	31243058	0.956741	0.9922 (Rep1 and Rep3)
