# Supplementary material for: 3D organization of regulatory elements for transcriptional regulation in Arabidopsis
Source: Genome Biol. 2023 Aug 7;24:181. doi: 10.1186/s13059-023-03018-4 (PMC10405511; doi:10.1186/s13059-023-03018-4)
Supplement: Supplementary file 7 — Additional file 7: Table S6. List of the long-range chromatin interactions spatially linking SNPs to flowering-time-associated target genes. [file 13059_2023_3018_MOESM7_ESM.xlsx]

## Sheet: Table S6
Table S6. List of the long-range chromatin interactions spatially linking SNPs to flowering-time-associated target genes.
Chrom1	Start1	End1	Chrom2	Start2	End2	Pet Counts	Factor	SNP	SNP ID	Gene ID	Gene name	Distance
Chr4	201869	210822	Chr4	261745	267374	8	H3K4me1	Chr4:262690-262691	ID-30846	AT4G00450	MED12	51687
Chr4	269850	271273	Chr4	261745	267374	7	H3K4me1	Chr4:262690-262691	ID-30846	AT4G00650	FRI	5336
Chr1	27245840	27256328	Chr3	2794118	2802804	9	H3K4me1	Chr3:2795859-2795860	ID-20670	AT1G72390	PHL	Trans
Chr1	27245840	27256328	Chr3	2794118	2802804	9	H3K4me1	Chr3:2798463-2798464	ID-20671	AT1G72390	PHL	Trans
Chr1	29819384	29832229	Chr4	16776958	16780849	9	H3K4me1	Chr4:16779855-16779856	ID-20032	AT1G79280	NUA	Trans
Chr1	29819384	29832229	Chr4	16776958	16780849	9	H3K4me1	Chr4:16779871-16779872	ID-20046	AT1G79280	NUA	Trans
Chr1	29819384	29832229	Chr4	261745	267374	11	H3K4me1	Chr4:262690-262691	ID-30846	AT1G79280	NUA	Trans
Chr4	1127813	1129351	Chr4	16838297	16840865	6	H3K4me3	Chr4:16838302-16838303	ID-20041	AT4G02560	LD	15708881
Chr4	1127813	1129351	Chr4	16838297	16840865	6	H3K4me3	Chr4:16839304-16839305	ID-20042	AT4G02560	LD	15709883
Chr4	18161122	18162446	Chr4	16838297	16840865	8	H3K4me3	Chr4:16838302-16838303	ID-20041	AT4G38960	BBX19	1321786
Chr4	18161122	18162446	Chr4	16838297	16840865	8	H3K4me3	Chr4:16839304-16839305	ID-20042	AT4G38960	BBX19	1320784
Chr4	18324487	18329621	Chr1	29485991	29488016	6	RNAPII	Chr1:29486094-29486095	ID-5374	AT4G39400	BRI1	Trans
Chr1	24332160	24334820	Chr1	24335763	24338974	7	H3K27me3	Chr1:24337820-24337821	ID-30451	AT1G65480	FT	3886
Chr1	24332160	24334820	Chr1	24339414	24346482	23	H3K27me3	Chr1:24339560-24339561	ID-21047	AT1G65480	FT	5626
Chr1	25974811	25988611	Chr1	10516963	10519491	9	H3K27me3	Chr1:10519175-10519176	ID-28183	AT1G69120	AP1	15469436
Chr1	26948654	26957179	Chr1	28989711	28997413	8	H3K27me3	Chr1:28996342-28996343	ID-25578	AT1G71692	AGL12	2043697
Chr1	26948654	26957179	Chr1	28989711	28997413	8	H3K27me3	Chr1:28996343-28996344	ID-25577	AT1G71692	AGL12	2043698
Chr1	26948654	26957179	Chr1	28989711	28997413	8	H3K27me3	Chr1:28996344-28996345	ID-25580	AT1G71692	AGL12	2043699
Chr1	26948654	26957179	Chr1	28989711	28997413	8	H3K27me3	Chr1:28996345-28996346	ID-25579	AT1G71692	AGL12	2043700
Chr1	29002458	29007433	Chr1	28989711	28997413	18	H3K27me3	Chr1:28996342-28996343	ID-25578	AT1G77180	SKIP	3266
Chr1	29002458	29007433	Chr1	28989711	28997413	18	H3K27me3	Chr1:28996343-28996344	ID-25577	AT1G77180	SKIP	3265
Chr1	29002458	29007433	Chr1	28989711	28997413	18	H3K27me3	Chr1:28996344-28996345	ID-25580	AT1G77180	SKIP	3264
Chr1	29002458	29007433	Chr1	28989711	28997413	18	H3K27me3	Chr1:28996345-28996346	ID-25579	AT1G77180	SKIP	3263
Chr5	23247084	23260126	Chr5	23247084	23260126	114	H3K27me3	Chr5:23249119-23249120	ID-32904	AT5G57380	VIN3	2724
Chr5	23247084	23260126	Chr5	23247084	23260126	114	H3K27me3	Chr5:23249687-23249688	ID-32907	AT5G57380	VIN3	3292
Chr4	10379179	10389057	Chr5	1922776	1927851	9	H3K27me3	Chr5:1924301-1924302	ID-40215	AT4G18960	AG	Trans
