# Supplementary material for: 3D organization of regulatory elements for transcriptional regulation in Arabidopsis
Source: Genome Biol. 2023 Aug 7;24:181. doi: 10.1186/s13059-023-03018-4 (PMC10405511; doi:10.1186/s13059-023-03018-4)
Supplement: Supplementary file 8 — Additional file 8: Table S7. Summary of flowering-time control genes used in this study. [file 13059_2023_3018_MOESM8_ESM.xlsx]

## Sheet: Table S7
Table S7. Summary of flowering-time control genes used in this study.
Gene ID	Other name	Interaction type
AT1G01060	LHY	active
AT1G01640	AT1G01640	active
AT1G02400	GAox2	active
AT1G02740	MRG2	active
AT1G02900	RALF1	NO interaction
AT1G04400	CRY2	active
AT1G04510	MAC3A	active
AT1G09700	HYL1	active
AT1G09730	ASP1	active
AT1G10390	NUP98A	active
AT1G10570	OTS2	active
AT1G12110	CHL1	Mixed
AT1G12610	DDF1	Mixed
AT1G12910	LWD1	NO interaction
AT1G18080	RACK1A	active
AT1G18450	ARP4	active
AT1G20960	BRR2A	active
AT1G21920	MRF1	active
AT1G22770	GI	active
AT1G22810	ERF019	NO interaction
AT1G22950	ICU11	NO interaction
AT1G25540	MED25	active
AT1G25560	TEM1	active
AT1G26220	GNAT1	active
AT1G26260	CIB5	NO interaction
AT1G26830	CUL3A	active
AT1G30970	SUF4	active
AT1G35460	FBH1	active
AT1G35560	TCP23	active
AT1G43770	PHD1	NO interaction
AT1G48270	GCR1	active
AT1G51140	AKS1	active
AT1G53160	SPL4	NO interaction
AT1G55660	FOF2	NO interaction
AT1G57820	VIM1	active
AT1G59660	NUP98B	active
AT1G60220	OTS1	active
AT1G60900	U2AF65B	active
AT1G62830	LSD1	active
AT1G63030	DDF2	NO interaction
AT1G65480	FT	repressive
AT1G66400	CML23	Mixed
AT1G68050	FKF1	NO interaction
AT1G69120	AP1	repressive
AT1G69570	CDF5	active
AT1G70170	MMP	Mixed
AT1G71692	AGL12	repressive
AT1G72390	PHL	active
AT1G77080	AGL27	active
AT1G77180	SKIP	active
AT1G77300	EFS	active
AT1G78580	TPS1	NO interaction
AT1G79280	NUA	active
AT1G79730	ELF7	active
AT1G80680	NUP96	active
AT2G01290	RPI2	active
AT2G03070	MED8	active
AT2G03500	EFM	repressive
AT2G06005	FIP1	active
AT2G06210	ELF8	active
AT2G13540	ENS	active
AT2G18790	PHYB	active
AT2G18915	LKP2	active
AT2G19520	FVE	active
AT2G21070	FIO1	NO interaction
AT2G21660	GRP7	NO interaction
AT2G22370	MED18	active
AT2G22540	SVP	active
AT2G22630	AGL17	repressive
AT2G23070	CPCK2	active
AT2G23380	CLF	active
AT2G25930	ELF3	active
AT2G28290	SYD	active
AT2G28550	TOE1	active
AT2G29950	ELF1	NO interaction
AT2G30140	UGT87A2	active
AT2G31650	ATX1	active
AT2G32320	ICA2	active
AT2G32950	COP1	active
AT2G33340	MAC3B	active
AT2G33810	SPL3	NO interaction
AT2G33835	FES1	NO interaction
AT2G34880	JMJ15	Mixed
AT2G39250	SNZ	active
AT2G40080	ELF4	NO interaction
AT2G42280	FBH4	active
AT2G43410	FPA	active
AT2G45430	AHL22	repressive
AT2G45660	SOC1	Mixed
AT2G46340	SPA1	active
AT2G46790	PRR9	NO interaction
AT2G46830	CCA1	active
AT3G01460	MBD9	active
AT3G01890	SWP73A	NO interaction
AT3G02890	PHD3	active
AT3G03090	VGT1	active
AT3G04610	FLK	active
AT3G04680	CLPS3	active
AT3G05840	SK12	active
AT3G09190	AT3G09190	NO interaction
AT3G09670	PDP2	active
AT3G10390	FLD	active
AT3G10480	NAC50	active
AT3G10490	SGS1	NO interaction
AT3G12130	KHZ1	active
AT3G12810	PIE1	active
AT3G13670	AEL2	active
AT3G13682	LDL2	active
AT3G15270	SPL5	NO interaction
AT3G18210	CP2	active
AT3G19140	ATL62	NO interaction
AT3G19980	EMB2736	active
AT3G20550	DDL	active
AT3G20740	FIE	active
AT3G21320	AT3G21320	NO interaction
AT3G21880	COL12	repressive
AT3G22590	PHP	active
AT3G24440	VIL1	active
AT3G26640	LWD2	NO interaction
AT3G30260	AGL79	repressive
AT3G33520	ARP6	active
AT3G44680	HDA9	active
AT3G47500	CDF3	active
AT3G47710	BNQ3	repressive
AT3G48430	REF6	active
AT3G51550	FER	active
AT3G54340	AP3	NO interaction
AT3G54720	AMP1	active
AT3G54850	PUB14	active
AT3G54990	SMZ	NO interaction
AT3G57230	AGL16	active
AT3G57300	INO80	active
AT3G58070	GIS	repressive
AT3G59790	MPK10	NO interaction
AT3G60870	AHL18	repressive
AT3G61250	LMI2	NO interaction
AT3G61740	ATX3	active
AT4G00315	FOL1	repressive
AT4G00450	MED12	active
AT4G00650	FRI	active
AT4G00990	JMJ27	active
AT4G01060	CPL3	NO interaction
AT4G02020	EZA1	active
AT4G02280	SUS3	NO interaction
AT4G02560	LD	active
AT4G02940	ALKBH10B	active
AT4G04885	PCFS4	active
AT4G09180	FBH2	active
AT4G11560	AIPP3	active
AT4G14465	AHL20	repressive
AT4G15880	ESD4	active
AT4G16280	FCA	active
AT4G16310	LDL3	active
AT4G16845	VRN2	active
AT4G17060	FIP2	active
AT4G18960	AG	repressive
AT4G20370	TSF	NO interaction
AT4G22140	EBS	active
AT4G23110	EFC	repressive
AT4G24540	AGL24	repressive
AT4G24620	PGI1	active
AT4G25530	FWA	NO interaction
AT4G27310	BBX28	active
AT4G27910	ATX4	active
AT4G29230	NAC075	repressive
AT4G30200	VIL2	active
AT4G32980	ATH1	NO interaction
AT4G34700	CIB22	active
AT4G35900	FD	NO interaction
AT4G36690	ATU2AF65A	active
AT4G36920	AP2	NO interaction
AT4G37280	MRG1	active
AT4G38960	BBX19	active
AT4G39100	SHL	active
AT4G39400	BRI1	active
AT5G01040	LAC8	NO interaction
AT5G01675	COOLAIR	NO interaction
AT5G02810	PRR7	active
AT5G03840	TFL1	repressive
AT5G04240	ELF6	active
AT5G05690	CPD	active
AT5G06770	KHZ2	active
AT5G10140	FLC	repressive
AT5G13480	FY	active
AT5G13790	AGL15	NO interaction
AT5G14530	APRF1	NO interaction
AT5G15160	BNQ2	repressive
AT5G15840	CO	active
AT5G15850	COL1	active
AT5G16260	ELF9	active
AT5G16680	PHD2	active
AT5G20240	PI	repressive
AT5G23150	HUA	active
AT5G23730	EFO2	active
AT5G24240	ATPI4KGAMMA3	Mixed
AT5G24470	PRR5	active
AT5G24860	FPF1	repressive
AT5G24930	COL4	active
AT5G27650	PDP1	active
AT5G35840	PHYC	active
AT5G37055	SEF	NO interaction
AT5G37770	CML24	active
AT5G39550	VIM3	NO interaction
AT5G39860	BNQ1	repressive
AT5G40340	PDP3	active
AT5G40490	HLP1	active
AT5G42400	ATXR7	active
AT5G43630	TZP	active
AT5G45600	GAS41	NO interaction
AT5G46910	JMJ13	active
AT5G47010	LBA1	active
AT5G48890	LATE	NO interaction
AT5G49190	SUS2	active
AT5G50790	SWEET10	repressive
AT5G51810	GA20ox2	NO interaction
AT5G52250	EFO1	active
AT5G57380	VIN3	repressive
AT5G58230	MSI1	NO interaction
AT5G60100	PRR3	active
AT5G60120	TOE1/TOE2	active
AT5G60910	FUL	repressive
AT5G61100	PHD5	repressive
AT5G61110	PHD4	repressive
AT5G61120	PHD6	Mixed
AT5G61150	VIP4	active
AT5G61380	TOC1	active
AT5G61850	LFY	repressive
AT5G61920	FLL4	active
AT5G62040	BFT	NO interaction
AT5G62430	CDF1	active
AT5G62640	ELF5	active
AT5G63470	NF-YC4	active
AT5G63980	ALX8	NO interaction
AT5G64360	SDJ1	active
AT5G65050	AGL31	active
AT5G65060	MAF3	active
AT5G65070	MAF4	NO interaction
AT5G65075	MAS	NO interaction
AT5G65080	MAF5	NO interaction
AT5G65640	NFL	active
AT5G67100	ICU2	active
