# Supplementary material for: 3D organization of regulatory elements for transcriptional regulation in Arabidopsis
Source: Genome Biol. 2023 Aug 7;24:181. doi: 10.1186/s13059-023-03018-4 (PMC10405511; doi:10.1186/s13059-023-03018-4)
Supplement: Supplementary file 9 — Additional file 9: Table S8. One-hop interactions mediated by genes implicated in flowering-time control. [file 13059_2023_3018_MOESM9_ESM.xlsx]

## Sheet: Table S8
Table S8. One-hop interactions mediated by genes implicated in flowering-time control.
AT1G01040	LHY
LHY	AT1G01080
LHY	AT1G01090
LHY	AT1G01100
LHY	AT1G01120
LHY	AT1G01140
LHY	AT1G01550
LHY	AT1G09570
LHY	AT1G12840
LHY	AT1G14740
LHY	AT1G18740
LHY	AT1G27320
LHY	AT1G37130
LHY	AT1G48300
LHY	AT1G61520
LHY	AT1G64355
LHY	AT1G64720
LHY	AT1G72645
LHY	AT1G72860
LHY	AT1G72930
LHY	AT1G76160
LHY	AT1G76650
LHY	AT1G76670
AT1G01620	CUL3A
AT1G01640	AT1G01670
AT1G02350	GAox2
AT1G02390	GAox2
GAox2	AT1G02410
GAox2	AT1G02670
GAox2	AT1G12900
GAox2	AT1G30230
GAox2	AT1G52720
GAox2	AT1G64500
GAox2	AT1G64980
GAox2	AT1G65930
GAox2	AT1G68840
GAox2	AT1G70700
AT1G02670	ASP1
AT1G02730	MRG2
AT1G02990	ARP4
AT1G03080	PHL
AT1G03600	GNAT1
AT1G04160	CRY2
CRY2	AT1G04410
AT1G04480	MAC3A
MAC3A	AT1G04520
AT1G04730	OTS1
AT1G04730	EFS
AT1G04790	EFS
AT1G05470	NUA
AT1G05870	DDF1
AT1G06650	MRF1
AT1G07320	TEM1
AT1G08570	DDF1
AT1G08700	MRF1
AT1G09060	PHL
AT1G09550	FT
AT1G09620	ASP1
HYL1	ASP1
ASP1	ASP1
ASP1	AT1G09740
ASP1	AT1G09750
ASP1	AT1G09760
ASP1	AT1G09770
ASP1	AT1G09780
ASP1	AT1G09795
ASP1	AT1G09930
ASP1	AT1G14640
ASP1	AT1G26120
ASP1	AT1G26330
ASP1	AT1G28260
ASP1	AT1G29550
ASP1	AT1G30240
ASP1	AT1G30490
ASP1	AT1G31650
ASP1	AT1G34320
ASP1	AT1G48110
ASP1	AT1G49760
ASP1	AT1G52450
ASP1	AT1G58250
ASP1	AT1G63700
ASP1	AT1G67720
ASP1	AT1G68990
ASP1	AT1G69070
ASP1	AT1G75850
ASP1	AT1G77020
ASP1	AT1G80270
ASP1	AT1G80810
AT1G09795	OTS2
AT1G10090	NUP98A
AT1G10290	NUP98A
AT1G10320	NUP98A
AT1G10370	NUP98A
AT1G10385	NUP98A
NUP98A	AT1G10450
NUP98A	AT1G10490
NUP98A	AT1G26130
OTS2	AT1G10580
OTS2	AT1G67140
AT1G10870	OTS1
AT1G11350	PHL
AT1G11750	NUA
AT1G12090	CHL1
CHL1	CHL1
CHL1	AT1G64720
AT1G12520	DDF1
AT1G12580	DDF1
DDF1	AT1G12630
DDF1	AT1G20090
DDF1	AT1G54410
DDF1	AT1G56660
DDF1	AT1G64142
DDF1	AT1G66100
DDF1	AT1G78830
AT1G12840	MRF1
AT1G13040	PHL
AT1G13360	TEM1
AT1G14000	RACK1A
AT1G16710	OTS1
AT1G16970	NUA
AT1G17430	TEM1
AT1G17470	PHL
AT1G17640	PHL
AT1G18040	RACK1A
AT1G18060	RACK1A
AT1G18070	RACK1A
RACK1A	AT1G19350
RACK1A	AT1G22610
RACK1A	AT1G53840
RACK1A	AT1G56190
ARP4	AT1G18460
ARP4	AT1G18470
ARP4	AT1G20100
AT1G18740	FBH1
AT1G19740	MRF1
AT1G19860	PHL
AT1G20780	EFS
AT1G20880	BRR2A
AT1G20920	BRR2A
AT1G20930	BRR2A
AT1G20950	BRR2A
BRR2A	BRR2A
BRR2A	AT1G20970
BRR2A	AT1G20980
BRR2A	AT1G58220
BRR2A	AT1G71830
AT1G21900	MRF1
AT1G21910	MRF1
MRF1	AT1G22190
MRF1	AT1G24330
MRF1	AT1G34190
MRF1	AT1G67730
MRF1	AT1G80040
AT1G22275	NUA
GI	GI
GI	AT1G55350
AT1G25350	SUF4
AT1G25400	TEM1
AT1G25520	MED25
AT1G25550	TEM1
TEM1	AT1G25570
TEM1	AT1G31130
TEM1	AT1G64720
TEM1	AT1G68440
TEM1	AT1G69270
TEM1	AT1G70700
AT1G26170	GNAT1
AT1G26190	GNAT1
AT1G26210	GNAT1
GNAT1	AT1G26230
AT1G26810	CUL3A
CUL3A	AT1G26850
CUL3A	AT1G26880
AT1G26870	AP1
AT1G27100	TCP23
AT1G27460	PHL
AT1G30640	PHL
AT1G30960	SUF4
SUF4	AT1G49340
AT1G33410	NUP96
AT1G35430	FBH1
FBH1	AT1G76650
AT1G35516	TCP23
TCP23	AT1G35580
TCP23	AT1G70940
AT1G36180	NUP96
AT1G47380	NUA
AT1G47885	AP1
GCR1	AT1G48280
GCR1	AT1G48300
AT1G48620	LSD1
AT1G48790	NUA
AT1G48840	EFS
AT1G50730	PHL
AT1G51060	AKS1
AT1G51110	AKS1
AT1G52400	AP1
AT1G53730	EFS
AT1G54575	AP1
AT1G57800	VIM1
VIM1	AT1G57870
VIM1	AT1G58060
AT1G58060	NUA
AT1G59610	NUP98B
AT1G59650	NUP98B
NUP98B	NUP98B
NUP98B	AT1G77470
AT1G60200	OTS1
AT1G60860	U2AF65B
AT1G60870	U2AF65B
AT1G60890	U2AF65B
U2AF65B	AT1G60930
U2AF65B	AT1G63020
LSD1	AT1G62850
AT1G62981	AP1
FT	AT1G65481
FT	AT1G65483
AT1G66220	AP1
AT1G66350	CML23
AT1G66380	AP1
AT1G66390	CML23
CML23	AT1G66410
CML23	AT1G66470
CML23	AT1G66475
CML23	AT1G66480
CML23	AT1G66490
CML23	AT1G66500
CML23	AT1G69270
CML23	AT1G76680
AT1G67420	PHL
AT1G68060	NUA
AT1G68810	AP1
AT1G69080	AP1
AT1G69090	AP1
AT1G69100	AP1
AP1	AP1
AP1	AT1G69150
AP1	AT1G69180
AP1	AT1G69190
AT1G69190	MMP
AT1G69550	CDF5
AT1G70090	MMP
MMP	AT1G70180
AT1G70890	AGL12
AT1G71680	AGL12
AT1G71691	AGL12
AT1G72180	EFS
AT1G72250	PHL
AT1G72320	PHL
AT1G72330	PHL
AT1G72370	PHL
PHL	PHL
PHL	AT1G72440
PHL	AT1G73460
PHL	AT1G73950
AT1G73130	NUA
AT1G76780	EFS
AT1G77020	AGL27
AGL27	AT1G77090
SKIP	AT1G77220
AT1G77250	EFS
AT1G77260	EFS
AT1G77270	EFS
AT1G77290	EFS
EFS	EFS
EFS	AT1G77310
EFS	AT1G77320
EFS	AT1G79470
AT1G78940	NUA
AT1G79230	NUA
AT1G79270	NUA
NUA	NUA
NUA	AT1G79320
NUA	AT1G79330
NUA	AT1G79340
NUA	AT1G79350
NUA	AT1G79740
AT1G79690	ELF7
AT1G79710	ELF7
AT1G79720	ELF7
ELF7	AT1G79750
ELF7	AT1G79810
AT1G80650	NUP96
AT1G80660	NUP96
AT1G80670	NUP96
NUP96	AT1G80710
AT2G01270	RPI2
RPI2	AT2G01320
RPI2	AT2G01330
RPI2	AT2G01350
RPI2	AT2G01410
RPI2	AT2G01570
RPI2	AT2G16500
RPI2	AT2G18020
RPI2	AT2G21960
RPI2	AT2G24330
RPI2	AT2G25670
RPI2	AT2G34250
RPI2	AT2G35410
RPI2	AT2G44430
RPI2	AT2G44970
AT2G03060	MED8
MED8	AT2G03140
AT2G03190	EFM
AT2G03260	EFM
AT2G03330	EFM
EFM	EFM
EFM	AT2G03560
EFM	AT2G22800
AT2G05990	FIP1
FIP1	AT2G41700
AT2G06200	ELF8
ELF8	ELF8
AT2G13370	ENS
ENS	AT2G13560
AT2G14210	AHL22
PHYB	AT2G20190
PHYB	AT2G39730
AT2G18890	LKP2
AT2G18910	LKP2
LKP2	AT2G18940
AT2G19390	COP1
FVE	AT2G36850
AT2G20630	FPA
AT2G21045	AHL22
AT2G21330	TOE1
AT2G21390	SYD
AT2G22360	MED18
AT2G22500	SVP
AT2G22530	SVP
SVP	AT2G22570
SVP	AT2G45470
AGL17	AGL17
AGL17	AT2G22760
AGL17	AT2G33710
AGL17	AT2G39490
CPCK2	AT2G23093
CPCK2	AT2G44140
CPCK2	AT2G45960
AT2G23120	SPA1
AT2G23350	CLF
AT2G23350	TOE1
AT2G23360	CLF
CLF	CLF
CLF	AT2G23390
AT2G23560	SYD
ELF3	ELF3
ELF3	AT2G25950
ELF3	AT2G25970
ELF3	AT2G31960
AT2G26780	ATX1
AT2G26800	SYD
AT2G27530	TOE1
AT2G28240	SYD
AT2G28250	SYD
AT2G28260	SYD
SYD	SYD
SYD	AT2G28305
SYD	AT2G28310
SYD	AT2G28320
SYD	AT2G28540
SYD	AT2G30710
SYD	AT2G31660
SYD	AT2G32295
SYD	AT2G37020
SYD	AT2G37860
SYD	AT2G40630
SYD	AT2G42960
SYD	AT2G45270
SYD	AT2G45670
SYD	AT2G47090
AT2G28540	TOE1
TOE1	AT2G30570
TOE1	AT2G45160
UGT87A2	AT2G30160
UGT87A2	AT2G30170
AT2G30520	CCA1
AT2G31320	ATX1
AT2G31510	ATX1
AT2G31580	ATX1
AT2G31610	ATX1
ATX1	ATX1
ATX1	AT2G31660
AT2G32295	ICA2
AT2G32310	ICA2
ICA2	AT2G32370
ICA2	AT2G36810
AT2G32900	COP1
AT2G32920	COP1
AT2G32940	COP1
COP1	AT2G32970
AT2G33250	MAC3B
AT2G33320	MAC3B
AT2G33330	MAC3B
MAC3B	AT2G33360
AT2G34830	JMJ15
AT2G34840	JMJ15
AT2G34860	JMJ15
JMJ15	AT2G34890
AT2G39220	SNZ
SNZ	AT2G39260
SNZ	AT2G39280
AT2G42270	FBH4
FBH4	AT2G42290
FBH4	AT2G42300
FBH4	AT2G45820
AT2G43360	FPA
AT2G43400	FPA
FPA	FPA
FPA	AT2G43420
FPA	AT2G43430
FPA	AT2G43490
AT2G45400	AHL22
AT2G45410	AHL22
AT2G45420	AHL22
AT2G45650	SOC1
SOC1	AT2G45670
AT2G46270	SPA1
AT2G46320	SPA1
AT2G46330	SPA1
SPA1	SPA1
SPA1	AT2G46380
AT2G46800	CCA1
CCA1	AT2G46900
AT3G01310	MBD9
AT3G01440	MBD9
AT3G01450	MBD9
MBD9	MBD9
MBD9	AT3G01472
MBD9	AT3G01480
MBD9	AT3G05790
MBD9	AT3G07160
MBD9	AT3G18600
MBD9	AT3G19050
MBD9	AT3G52050
AT3G02060	PIE1
AT3G02760	PHD3
PHD3	AT3G02920
PHD3	VGT1
PHD3	AT3G07160
PHD3	AT3G20720
AT3G03050	VGT1
AT3G03060	VGT1
AT3G03070	VGT1
VGT1	VGT1
VGT1	AT3G03100
VGT1	AT3G03110
VGT1	AT3G07160
VGT1	AT3G12980
VGT1	AT3G14172
AT3G03150	CDF3
AT3G03940	INO80
AT3G04480	INO80
AT3G04490	FLK
FLK	AT3G04650
FLK	CLPS3
FLK	AT3G06010
FLK	AT3G10690
AT3G04630	CLPS3
AT3G04650	CLPS3
CLPS3	AT3G04710
CLPS3	AT3G14240
CLPS3	AT3G47470
CLPS3	AT3G54890
AT3G05090	AMP1
AT3G05680	PUB14
AT3G05830	SK12
SK12	AT3G19010
SK12	AT3G48140
SK12	AT3G50910
AT3G06070	CP2
AT3G06080	AMP1
AT3G06670	PIE1
AT3G06880	PUB14
AT3G07770	INO80
AT3G09630	PDP2
AT3G09650	PDP2
AT3G10380	FLD
AT3G10380	NAC50
FLD	AT3G10410
AT3G10920	FER
AT3G12110	KHZ1
AT3G12120	KHZ1
KHZ1	AT3G12140
KHZ1	AT3G12150
KHZ1	AT3G54890
KHZ1	AT3G61580
AT3G12590	ATX3
PIE1	PIE1
PIE1	AT3G12820
PIE1	AT3G12860
PIE1	AT3G14205
PIE1	AT3G16785
PIE1	AT3G18040
PIE1	AT3G20150
PIE1	AT3G23310
PIE1	AT3G45190
AEL2	AT3G13677
AT3G13677	LDL2
LDL2	AT3G13690
LDL2	AT3G13710
AT3G13930	INO80
AT3G14770	FER
AT3G15530	FER
AT3G16785	INO80
AT3G18170	CP2
AT3G18190	CP2
CP2	AT3G18230
CP2	AT3G18240
AT3G19960	EMB2736
AT3G19970	EMB2736
EMB2736	AT3G19990
EMB2736	AT3G20010
EMB2736	AT3G20320
EMB2736	AT3G49790
AT3G20520	DDL
AT3G20540	DDL
DDL	AT3G20560
AT3G20720	FIE
FIE	FIE
FIE	AT3G20760
FIE	AT3G20790
FIE	AT3G50370
AT3G20820	CDF3
AT3G21430	PUB14
AT3G21540	PUB14
AT3G21730	COL12
AT3G21860	COL12
COL12	AT3G21900
COL12	AT3G21910
COL12	AT3G21940
COL12	AT3G21945
COL12	AT3G21950
COL12	AT3G21960
COL12	AT3G21970
COL12	AT3G21980
COL12	AT3G21990
COL12	AT3G22000
COL12	AT3G22010
COL12	AT3G22020
COL12	AT3G22022
COL12	AT3G22030
COL12	AT3G22040
COL12	AT3G22050
AT3G22380	FER
AT3G22550	PHP
PHP	AT3G22630
PHP	AT3G22680
AT3G24300	AHL18
VIL1	AT3G24480
VIL1	AT3G57660
AT3G26430	CDF3
AT3G28180	FER
AGL79	AT3G30280
AGL79	AT3G30290
ARP6	AT3G33530
HDA9	AT3G44690
AT3G47470	CDF3
AT3G47490	CDF3
CDF3	AT3G47520
CDF3	AT3G47560
BNQ3	AT3G47760
BNQ3	AT3G47770
AT3G48390	REF6
AT3G48420	REF6
AT3G48425	REF6
REF6	AT3G50370
AT3G51510	FER
AT3G51520	FER
FER	FER
FER	AT3G51570
FER	AT3G51600
FER	AT3G52400
FER	AT3G53740
AT3G53240	PUB14
AT3G54440	PUB14
AT3G54670	AMP1
AT3G54680	AMP1
AT3G54690	AMP1
AT3G54826	PUB14
AT3G54840	PUB14
PUB14	PUB14
PUB14	AT3G54860
PUB14	AT3G54870
PUB14	AT3G55020
PUB14	AT3G57470
PUB14	AT3G57780
AT3G57190	AGL16
INO80	INO80
INO80	AT3G57330
INO80	AT3G57350
INO80	AT3G57360
AT3G58060	GIS
GIS	GIS
AT3G61690	ATX3
AT3G61700	ATX3
AT3G61710	ATX3
AT3G61730	ATX3
ATX3	ATX3
ATX3	AT3G61770
AT4G00300	FOL1
AT4G00310	FOL1
AT4G00440	MED12
MED12	MED12
MED12	AT4G00460
MED12	AT4G00480
MED12	AT4G00490
MED12	AT4G00630
MED12	AT4G04850
MED12	AT4G17380
AT4G00630	FRI
AT4G00755	CIB22
JMJ27	AT4G01000
JMJ27	AT4G01020
AT4G01000	BRI1
AT4G02010	EZA1
EZA1	EZA1
EZA1	AT4G02030
EZA1	AT4G02050
EZA1	AT4G02060
AT4G02510	LD
AT4G02540	LD
LD	AT4G02570
LD	AT4G02580
LD	AT4G13750
AT4G02890	ALKBH10B
AT4G02920	ALKBH10B
AT4G04850	FCA
AT4G04880	PCFS4
PCFS4	AT4G04890
PCFS4	AT4G04910
PCFS4	AT4G04940
AT4G08850	BRI1
AT4G09160	FBH2
AT4G11530	AIPP3
AT4G11550	AIPP3
AIPP3	AT4G39420
AT4G12420	BRI1
AT4G12640	LDL3
AT4G13930	BRI1
AT4G14070	FCA
AT4G14450	AHL20
AHL20	AHL20
AHL20	AT4G14550
AHL20	AT4G14560
AT4G14760	FCA
AT4G14760	LDL3
AT4G15000	BRI1
AT4G15230	FCA
ESD4	AT4G15890
ESD4	AT4G15900
ESD4	AT4G17610
AT4G16250	FCA
AT4G16250	LDL3
FCA	FCA
FCA	LDL3
FCA	AT4G16330
FCA	AT4G16340
FCA	AT4G16350
FCA	AT4G20330
FCA	AT4G31100
LDL3	LDL3
LDL3	AT4G16340
LDL3	AT4G16350
LDL3	AT4G17610
VRN2	AT4G16850
VRN2	AT4G16860
AT4G17040	FIP2
FIP2	AT4G17080
FIP2	AT4G17090
FIP2	AT4G17140
AT4G17615	BBX28
AT4G18900	AG
AT4G18920	AG
AT4G18940	AG
AG	AG
AG	AT4G18990
AG	AT4G19030
AG	AT4G19035
AG	AT4G29110
AG	AT4G35060
AT4G19160	BRI1
AT4G21280	BBX19
AT4G22130	EBS
EBS	AT4G37460
AT4G23090	EFC
EFC	AT4G23120
AT4G23260	BBX28
AT4G23470	BBX28
AT4G24350	ATU2AF65A
AGL24	AGL24
AGL24	AT4G33790
AGL24	AT4G33800
AGL24	AT4G33810
AT4G24580	PGI1
AT4G24590	PGI1
AT4G24610	PGI1
PGI1	AT4G24630
AT4G25050	BRI1
AT4G26860	BRI1
AT4G27280	BBX28
AT4G27300	BBX28
BBX28	AT4G27350
BBX28	AT4G27410
BBX28	AT4G27440
BBX28	AT4G27657
BBX28	AT4G34390
AT4G27870	ATX4
AT4G27880	ATX4
ATX4	AT4G33240
AT4G29030	NAC075
AT4G29100	NAC075
AT4G29190	BRI1
NAC075	NAC075
NAC075	AT4G29270
NAC075	AT4G29273
NAC075	AT4G29280
NAC075	AT4G32540
AT4G29590	BRI1
AT4G30190	VIL2
VIL2	AT4G30210
VIL2	AT4G34670
AT4G34500	BRI1
AT4G34620	CIB22
AT4G34670	CIB22
AT4G34680	CIB22
CIB22	AT4G34720
AT4G35240	BRI1
AT4G35450	BBX19
AT4G35750	BRI1
AT4G36650	ATU2AF65A
AT4G36670	ATU2AF65A
ATU2AF65A	ATU2AF65A
ATU2AF65A	AT4G36710
ATU2AF65A	AT4G36730
AT4G37270	MRG1
MRG1	AT4G37310
MRG1	AT4G37320
MRG1	AT4G37330
AT4G38200	BRI1
AT4G38495	BRI1
AT4G38900	BRI1
AT4G38940	BBX19
BBX19	AT4G38970
BBX19	AT4G38980
AT4G38970	BRI1
AT4G39090	SHL
SHL	AT4G39120
SHL	BRI1
AT4G39390	BRI1
BRI1	BRI1
BRI1	AT4G39560
BRI1	AT4G40060
AT5G01170	COL1
AT5G01490	FUL
AT5G01730	COL4
AT5G01960	CDF1
AT5G02270	PHYC
AT5G02460	TFL1
AT5G02500	CPD
AT5G02800	PRR7
PRR7	AT5G02830
PRR7	AT5G02840
AT5G02880	ICU2
AT5G02960	COL1
AT5G03000	PI
AT5G03430	HUA
AT5G03680	TFL1
AT5G03795	TFL1
AT5G03820	TFL1
AT5G03837	TFL1
TFL1	TFL1
TFL1	AT5G03980
TFL1	AT5G16700
TFL1	AT5G25320
TFL1	AT5G25330
TFL1	AT5G25340
TFL1	AT5G49240
TFL1	AT5G49250
TFL1	AT5G49260
TFL1	AT5G49270
AT5G04140	ELF6
AT5G04140	PRR3
AT5G04170	ELF6
ELF6	AT5G04250
ELF6	AT5G04260
ELF6	AT5G04290
ELF6	AT5G04360
ELF6	AT5G05740
ELF6	AT5G18670
ELF6	AT5G42390
ELF6	AT5G60160
AT5G04720	COL4
AT5G04720	PHYC
AT5G04930	COL4
AT5G05440	JMJ13
AT5G05610	CPD
AT5G05660	CPD
AT5G05670	CPD
CPD	AT5G05700
CPD	AT5G05730
CPD	AT5G05740
CPD	AT5G08740
CPD	AT5G11270
CPD	AT5G57070
CPD	AT5G66055
AT5G06290	COL4
KHZ2	AT5G06780
AT5G07000	ATPI4KGAMMA3
AT5G07010	PI
AT5G07160	VIN3
AT5G07980	HUA
AT5G08330	COL1
AT5G08330	NF-YC4
AT5G08760	COL4
AT5G08760	JMJ13
AT5G09350	SUS2
AT5G09890	SDJ1
AT5G10100	FLC
AT5G10100	PI
AT5G10120	FLC
FLC	FLC
FLC	AT5G10170
FLC	AT5G10180
FLC	AT5G10280
FLC	AT5G17073
FLC	AT5G17080
FLC	AT5G17090
FLC	AT5G17100
FLC	AT5G17110
FLC	AT5G17120
FLC	AT5G17430
FLC	AT5G25420
FLC	AT5G25422
FLC	AT5G46260
AT5G10750	NF-YC4
AT5G10930	NF-YC4
AT5G11070	CML24
AT5G12870	VIN3
AT5G13100	COL4
AT5G13220	CML24
AT5G13250	LFY
AT5G13470	FY
FY	AT5G13530
FY	AT5G13550
FY	AT5G15540
FY	AT5G25930
AT5G13630	SDJ1
AT5G13960	ATXR7
AT5G15110	BNQ2
AT5G15130	BNQ2
AT5G15140	BNQ2
AT5G15150	BNQ2
BNQ2	AT5G23360
BNQ2	AT5G23370
AT5G15680	ELF9
AT5G15680	LBA1
AT5G15780	COL1
AT5G15810	COL1
CO	AT5G15860
COL1	AT5G15860
COL1	AT5G15870
COL1	AT5G15880
COL1	AT5G15950
COL1	AT5G63380
AT5G16210	ELF9
AT5G16250	ELF9
ELF9	AT5G16270
ELF9	AT5G16280
ELF9	AT5G60410
AT5G16630	PHD2
AT5G16640	PHD2
AT5G16660	PHD2
PHD2	PHD2
PHD2	AT5G16690
PHD2	AT5G16715
PHD2	AT5G18830
PHD2	AT5G49470
AT5G17300	COL4
AT5G17410	SUS2
AT5G17810	PI
AT5G17910	HUA
AT5G18670	SDJ1
AT5G19040	ATPI4KGAMMA3
AT5G20070	COL4
PI	AT5G20270
AT5G20650	NF-YC4
AT5G22000	CML24
AT5G22440	CML24
AT5G22690	CML24
AT5G23080	HUA
AT5G23110	HUA
AT5G23120	HUA
AT5G23130	HUA
HUA	HUA
HUA	AT5G52530
HUA	AT5G57880
AT5G23680	EFO2
AT5G23710	EFO2
AT5G24160	ATPI4KGAMMA3
AT5G24190	ATPI4KGAMMA3
AT5G24210	ATPI4KGAMMA3
AT5G24220	ATPI4KGAMMA3
AT5G24230	ATPI4KGAMMA3
ATPI4KGAMMA3	ATPI4KGAMMA3
ATPI4KGAMMA3	AT5G24260
ATPI4KGAMMA3	AT5G24780
ATPI4KGAMMA3	AT5G24790
PRR5	AT5G24490
AT5G24590	CML24
AT5G24790	FPF1
AT5G24810	COL4
AT5G24810	PDP3
AT5G24820	FPF1
FPF1	FPF1
FPF1	AT5G24910
AT5G24890	COL4
COL4	AT5G24980
COL4	AT5G25265
COL4	AT5G38410
COL4	AT5G41410
COL4	AT5G47040
AT5G25990	PHD4
AT5G25990	PHD6
AT5G26920	CML24
AT5G27630	PDP1
AT5G35735	JMJ13
PHYC	AT5G35910
AT5G37590	LBA1
CML24	AT5G37780
CML24	AT5G37790
CML24	AT5G38990
CML24	AT5G47910
CML24	AT5G54470
CML24	AT5G57580
CML24	AT5G67360
AT5G39500	ICU2
BNQ1	AT5G39880
BNQ1	AT5G39890
PDP3	AT5G40370
PDP3	AT5G41740
AT5G40470	HLP1
AT5G40480	HLP1
HLP1	AT5G40530
AT5G42310	ATXR7
AT5G42330	ATXR7
AT5G42390	ATXR7
ATXR7	ATXR7
ATXR7	AT5G42420
ATXR7	AT5G52580
ATXR7	AT5G61950
AT5G42740	LBA1
AT5G43130	JMJ13
AT5G43620	TZP
TZP	AT5G59910
AT5G43900	JMJ13
AT5G45200	VIN3
JMJ13	JMJ13
JMJ13	AT5G46920
JMJ13	AT5G57560
JMJ13	AT5G64300
LBA1	LBA1
LBA1	AT5G47020
LBA1	AT5G47040
LBA1	AT5G47070
LBA1	AT5G61990
AT5G47880	ICU2
AT5G48730	ICU2
AT5G49150	SUS2
AT5G49160	SUS2
SUS2	AT5G49210
AT5G50500	SWEET10
AT5G50750	SWEET10
AT5G50770	SWEET10
SWEET10	AT5G50801
AT5G51660	ICU2
AT5G52200	EFO1
AT5G52240	EFO1
AT5G52510	SDJ1
AT5G53010	ICU2
AT5G53486	VIN3
AT5G53960	LFY
AT5G54430	NF-YC4
VIN3	VIN3
VIN3	AT5G57390
VIN3	AT5G57391
VIN3	AT5G57400
VIN3	AT5G57420
AT5G59910	NF-YC4
AT5G60020	PRR3
AT5G60040	PRR3
AT5G60080	PRR3
TOE1/TOE2	AT5G60160
AT5G60890	FUL
FUL	AT5G60970
FUL	AT5G66690
AT5G61070	PHD4
AT5G61070	PHD6
AT5G61090	PHD4
AT5G61090	PHD6
PHD5	PHD4
PHD5	PHD6
PHD4	PHD6
PHD6	PHD6
PHD6	AT5G61140
AT5G61140	VIP4
VIP4	AT5G61460
TOC1	AT5G61400
TOC1	AT5G61410
LFY	LFY
LFY	AT5G61890
AT5G61900	FLL4
CDF1	AT5G62440
CDF1	AT5G62460
CDF1	AT5G62470
CDF1	AT5G62570
AT5G62570	ELF5
AT5G62600	ELF5
AT5G63420	NF-YC4
AT5G63440	NF-YC4
NF-YC4	AT5G63490
NF-YC4	AT5G63510
NF-YC4	AT5G64920
AT5G64330	SDJ1
AT5G64342	SDJ1
SDJ1	AT5G64390
SDJ1	AT5G64410
AGL31	MAF3
AT5G65630	NFL
AT5G67090	ICU2
ICU2	ICU2
