# Supplementary material for: 3D organization of regulatory elements for transcriptional regulation in Arabidopsis
Source: Genome Biol. 2023 Aug 7;24:181. doi: 10.1186/s13059-023-03018-4 (PMC10405511; doi:10.1186/s13059-023-03018-4)
Supplement: Supplementary file 10 — Additional file 10: Table S9. Two-hop interactions mediated by genes implicated in flowering-time control. [file 13059_2023_3018_MOESM10_ESM.xlsx]

## Sheet: Table S9
Table S9. Two-hop interactions mediated by genes implicated in flowering-time control.
AT1G01020	AT1G01040
AT1G01030	AT1G01040
AT1G01040	AT1G01040
AT1G01040	AT1G01050
AT1G01040	LHY
AT1G01040	AT1G05960
AT1G01040	AT1G10290
AT1G01040	AT1G11350
AT1G01040	AT1G15290
AT1G01040	AT1G19485
AT1G01040	AT1G27430
AT1G01040	AT1G34260
AT1G01040	AT1G50730
AT1G01040	AT1G59610
AT1G01040	AT1G64260
AT1G01040	AT1G78915
AT1G01050	AT1G70700
LHY	AT1G01080
LHY	AT1G01090
LHY	AT1G01100
LHY	AT1G01120
LHY	AT1G01140
LHY	AT1G01550
LHY	AT1G09570
LHY	AT1G12840
LHY	AT1G14740
LHY	AT1G18740
LHY	AT1G27320
LHY	AT1G37130
LHY	AT1G48300
LHY	AT1G61520
LHY	AT1G64355
LHY	AT1G64720
LHY	AT1G72645
LHY	AT1G72860
LHY	AT1G72930
LHY	AT1G76160
LHY	AT1G76650
LHY	AT1G76670
AT1G01090	AT1G01140
AT1G01100	AT1G01120
AT1G01100	AT1G01140
AT1G01100	AT1G30820
AT1G01100	AT1G70410
AT1G01100	AT1G74330
AT1G01120	AT1G01140
AT1G01120	AT1G01170
AT1G01120	AT1G01490
AT1G01120	AT1G23710
AT1G01140	AT1G01170
AT1G01140	AT1G01180
AT1G01140	AT1G01540
AT1G01140	AT1G06400
AT1G01140	AT1G16210
AT1G01140	AT1G17980
AT1G01140	AT1G30330
AT1G01140	AT1G33760
AT1G01140	AT1G41880
AT1G01140	AT1G49050
AT1G01140	AT1G51700
AT1G01140	AT1G55520
AT1G01140	AT1G56140
AT1G01140	AT1G67890
AT1G01140	AT1G70090
AT1G01140	AT1G70700
AT1G01140	AT1G73920
AT1G01140	AT1G75370
AT1G01140	AT1G76650
AT1G01140	AT1G76890
AT1G01140	AT1G78830
AT1G01300	AT1G70700
AT1G01320	AT1G01670
AT1G01320	AT1G20090
AT1G01320	AT1G35580
AT1G01320	AT1G64142
AT1G01320	AT1G79470
AT1G01470	AT1G01550
AT1G01490	AT1G01550
AT1G01500	AT1G01550
AT1G01510	AT1G01620
AT1G01520	AT1G01550
AT1G01530	AT1G01550
AT1G01540	AT1G01550
AT1G01540	AT1G01620
AT1G01550	AT1G01620
AT1G01550	AT1G01650
AT1G01550	AT1G01710
AT1G01550	AT1G02090
AT1G01550	AT1G02660
AT1G01550	AT1G12360
AT1G01550	AT1G22930
AT1G01550	AT1G24140
AT1G01550	AT1G27770
AT1G01550	AT1G28280
AT1G01550	AT1G34260
AT1G01550	AT1G68490
AT1G01610	AT1G01620
AT1G01620	AT1G01650
AT1G01620	AT1G05850
AT1G01620	AT1G12580
AT1G01620	AT1G14920
AT1G01620	AT1G18740
AT1G01620	CUL3A
AT1G01620	AT1G71340
AT1G01620	AT1G72370
AT1G01620	AT1G74450
AT1G01640	AT1G01670
AT1G01650	AT1G01670
AT1G01650	AT1G76650
AT1G01670	AT1G01670
AT1G01670	AT1G01690
AT1G01670	AT1G28960
AT1G01670	AT1G61490
AT1G01670	AT1G68710
AT1G01720	AT1G63700
AT1G01720	AT1G69270
AT1G01720	AT1G69550
AT1G01720	AT1G70180
AT1G01790	AT1G20920
AT1G01790	AT1G77310
AT1G01820	AT1G76680
AT1G01950	AT1G04160
AT1G01960	AT1G10090
AT1G01960	AT1G36180
AT1G01960	AT1G57870
AT1G01960	AT1G79270
AT1G02000	AT1G27320
AT1G02000	AT1G64500
AT1G02010	AT1G26170
AT1G02060	AT1G56190
AT1G02080	AT1G79750
AT1G02110	AT1G56190
AT1G02140	AT1G64500
AT1G02270	AT1G67140
AT1G02270	AT1G69270
AT1G02330	AT1G02350
AT1G02340	AT1G02390
AT1G02350	AT1G02370
AT1G02350	GAox2
AT1G02350	AT1G02420
AT1G02350	AT1G61010
AT1G02390	GAox2
AT1G02390	AT1G02405
AT1G02390	AT1G20795
AT1G02390	AT1G20800
AT1G02390	AT1G33709
AT1G02390	AT1G33710
AT1G02390	AT1G33720
AT1G02390	AT1G33730
AT1G02390	AT1G33750
AT1G02390	AT1G33760
GAox2	AT1G02410
GAox2	AT1G02670
GAox2	AT1G12900
GAox2	AT1G30230
GAox2	AT1G52720
GAox2	AT1G64500
GAox2	AT1G64980
GAox2	AT1G65930
GAox2	AT1G68840
GAox2	AT1G70700
AT1G02410	AT1G15820
AT1G02420	AT1G67140
AT1G02580	AT1G65481
AT1G02580	AT1G65483
AT1G02610	AT1G70180
AT1G02640	AT1G02670
AT1G02650	AT1G02670
AT1G02650	AT1G70700
AT1G02660	AT1G02670
AT1G02660	AT1G08570
AT1G02660	AT1G09060
AT1G02660	AT1G31130
AT1G02670	AT1G08600
AT1G02670	ASP1
AT1G02670	AT1G67500
AT1G02670	AT1G71220
AT1G02730	MRG2
AT1G02730	AT1G64790
AT1G02890	AT1G02990
AT1G02910	AT1G19740
AT1G02930	AT1G78830
AT1G02970	AT1G02990
AT1G02980	AT1G02990
AT1G02980	AT1G03080
AT1G02980	AT1G55350
AT1G02990	AT1G02990
AT1G02990	AT1G03000
AT1G02990	AT1G03010
AT1G02990	AT1G03060
AT1G02990	AT1G03380
AT1G02990	AT1G15740
AT1G02990	ARP4
AT1G02990	AT1G31810
AT1G02990	AT1G34260
AT1G03060	AT1G03080
AT1G03060	AT1G19860
AT1G03080	AT1G03080
AT1G03080	AT1G03090
AT1G03080	AT1G03100
AT1G03080	AT1G05830
AT1G03080	PHL
AT1G03160	AT1G07320
AT1G03220	AT1G61520
AT1G03350	AT1G18740
AT1G03350	AT1G64500
AT1G03370	AT1G49340
AT1G03380	AT1G10870
AT1G03430	AT1G22610
AT1G03475	AT1G12900
AT1G03530	AT1G27320
AT1G03590	AT1G03600
AT1G03600	AT1G03610
AT1G03600	AT1G03630
AT1G03600	AT1G03730
AT1G03600	AT1G14920
AT1G03600	AT1G19180
AT1G03600	GNAT1
AT1G03600	AT1G67340
AT1G03600	AT1G72450
AT1G03740	AT1G22190
AT1G03740	AT1G64720
AT1G03910	AT1G58250
AT1G03960	AT1G25350
AT1G04080	AT1G04160
AT1G04080	AT1G56660
AT1G04110	AT1G04160
AT1G04120	AT1G04160
AT1G04140	AT1G04160
AT1G04140	AT1G76680
AT1G04150	AT1G04160
AT1G04160	AT1G04160
AT1G04160	AT1G04170
AT1G04160	AT1G04200
AT1G04160	CRY2
AT1G04160	AT1G04620
AT1G04160	AT1G06710
AT1G04160	AT1G36160
AT1G04160	AT1G36180
AT1G04160	AT1G51720
AT1G04160	AT1G54570
AT1G04160	AT1G71260
AT1G04160	AT1G73920
AT1G04160	AT1G78920
AT1G04210	AT1G33410
AT1G04210	AT1G36180
AT1G04290	AT1G04410
AT1G04310	AT1G20100
AT1G04390	AT1G04410
CRY2	AT1G04410
AT1G04410	AT1G04430
AT1G04410	AT1G04440
AT1G04410	AT1G04480
AT1G04410	AT1G04530
AT1G04410	AT1G08700
AT1G04410	AT1G14920
AT1G04410	AT1G18660
AT1G04410	AT1G19450
AT1G04410	AT1G64720
AT1G04410	AT1G76670
AT1G04430	AT1G04480
AT1G04440	AT1G04480
AT1G04440	AT1G76680
AT1G04480	MAC3A
AT1G04480	AT1G07920
AT1G04480	AT1G08110
AT1G04480	AT1G16820
AT1G04480	AT1G27770
AT1G04480	AT1G57990
AT1G04480	AT1G66150
MAC3A	AT1G04520
AT1G04520	AT1G04530
AT1G04520	AT1G04540
AT1G04520	AT1G04550
AT1G04520	AT1G04555
AT1G04520	AT1G04630
AT1G04680	AT1G20090
AT1G04680	AT1G53840
AT1G04700	AT1G04730
AT1G04710	AT1G04730
AT1G04730	AT1G04730
AT1G04730	AT1G04790
AT1G04730	AT1G04810
AT1G04730	AT1G11660
AT1G04730	OTS1
AT1G04730	EFS
AT1G04780	AT1G66500
AT1G04780	AT1G70090
AT1G04790	AT1G04810
AT1G04790	EFS
AT1G04860	AT1G67140
AT1G04940	AT1G22610
AT1G05010	AT1G76160
AT1G05200	AT1G72250
AT1G05350	AT1G55350
AT1G05470	NUA
AT1G05490	AT1G10290
AT1G05560	AT1G24330
AT1G05570	AT1G10870
AT1G05830	AT1G20100
AT1G05850	AT1G05870
AT1G05850	AT1G08700
AT1G05850	AT1G26880
AT1G05870	AT1G05890
AT1G05870	AT1G05910
AT1G05870	AT1G07030
AT1G05870	DDF1
AT1G05870	AT1G70940
AT1G05910	AT1G16710
AT1G05950	AT1G67140
AT1G05960	AT1G20980
AT1G06000	AT1G12840
AT1G06000	AT1G76650
AT1G06040	AT1G12840
AT1G06240	AT1G50730
AT1G06410	AT1G09760
AT1G06410	AT1G25550
AT1G06410	AT1G53840
AT1G06490	AT1G33410
AT1G06570	AT1G06650
AT1G06570	AT1G09570
AT1G06570	AT1G70940
AT1G06570	AT1G76680
AT1G06590	AT1G06650
AT1G06620	AT1G06650
AT1G06630	AT1G06650
AT1G06650	AT1G06650
AT1G06650	AT1G06670
AT1G06650	AT1G06680
AT1G06650	AT1G06690
AT1G06650	AT1G06720
AT1G06650	AT1G07250
AT1G06650	AT1G07660
AT1G06650	AT1G13440
AT1G06650	AT1G18660
AT1G06650	MRF1
AT1G06650	AT1G23780
AT1G06650	AT1G24050
AT1G06650	AT1G75210
AT1G06650	AT1G75460
AT1G06650	AT1G78830
AT1G06680	AT1G33410
AT1G06680	AT1G37130
AT1G06750	AT1G49340
AT1G06900	AT1G08700
AT1G06900	AT1G80040
AT1G07010	AT1G07320
AT1G07010	AT1G10370
AT1G07010	AT1G72645
AT1G07030	AT1G07320
AT1G07110	AT1G56190
AT1G07140	AT1G78830
AT1G07170	AT1G20100
AT1G07220	AT1G70940
AT1G07230	AT1G07320
AT1G07240	AT1G07320
AT1G07250	AT1G07320
AT1G07280	AT1G07320
AT1G07290	AT1G07320
AT1G07320	AT1G07360
AT1G07320	AT1G07370
AT1G07320	AT1G08410
AT1G07320	AT1G08420
AT1G07320	AT1G11430
AT1G07320	AT1G12250
AT1G07320	AT1G12820
AT1G07320	AT1G13440
AT1G07320	AT1G15700
AT1G07320	AT1G16720
AT1G07320	AT1G17440
AT1G07320	AT1G20225
AT1G07320	AT1G22190
AT1G07320	AT1G22410
AT1G07320	AT1G24160
AT1G07320	TEM1
AT1G07320	AT1G26650
AT1G07320	AT1G27930
AT1G07320	AT1G29400
AT1G07320	AT1G29900
AT1G07320	AT1G30380
AT1G07320	AT1G33410
AT1G07320	AT1G35670
AT1G07320	AT1G44575
AT1G07320	AT1G48440
AT1G07320	AT1G48540
AT1G07320	AT1G49850
AT1G07320	AT1G55680
AT1G07320	AT1G55920
AT1G07320	AT1G57610
AT1G07320	AT1G61210
AT1G07320	AT1G64680
AT1G07320	AT1G65320
AT1G07320	AT1G67840
AT1G07320	AT1G68020
AT1G07320	AT1G69220
AT1G07320	AT1G69980
AT1G07320	AT1G70290
AT1G07320	AT1G72470
AT1G07320	AT1G72610
AT1G07320	AT1G72750
AT1G07320	AT1G73990
AT1G07320	AT1G75180
AT1G07320	AT1G78300
AT1G07320	AT1G80300
AT1G07360	AT1G24330
AT1G07590	AT1G22190
AT1G07630	AT1G64720
AT1G07890	AT1G56660
AT1G07890	AT1G65930
AT1G07910	AT1G26170
AT1G08040	AT1G55350
AT1G08060	AT1G63700
AT1G08060	AT1G67420
AT1G08110	AT1G31130
AT1G08125	AT1G55350
AT1G08250	AT1G08570
AT1G08260	AT1G12840
AT1G08260	AT1G16970
AT1G08260	AT1G34320
AT1G08315	AT1G37130
AT1G08380	AT1G20100
AT1G08380	AT1G61520
AT1G08380	AT1G66100
AT1G08460	AT1G20100
AT1G08510	AT1G08570
AT1G08530	AT1G08570
AT1G08540	AT1G08570
AT1G08550	AT1G08570
AT1G08570	AT1G08590
AT1G08570	AT1G11260
AT1G08570	DDF1
AT1G08570	AT1G13210
AT1G08570	AT1G29850
AT1G08570	AT1G56660
AT1G08570	AT1G60800
AT1G08640	AT1G08700
AT1G08660	AT1G08700
AT1G08680	AT1G08700
AT1G08680	AT1G11350
AT1G08700	AT1G15690
AT1G08700	MRF1
AT1G08700	AT1G30360
AT1G08700	AT1G44575
AT1G08700	AT1G50430
AT1G08700	AT1G70940
AT1G08700	AT1G72180
AT1G08700	AT1G74470
AT1G08930	AT1G09760
AT1G08930	AT1G30230
AT1G09020	AT1G58060
AT1G09040	AT1G09060
AT1G09050	AT1G09060
AT1G09060	AT1G09060
AT1G09060	AT1G09070
AT1G09060	AT1G09100
AT1G09060	AT1G09130
AT1G09060	AT1G50030
AT1G09060	AT1G56140
AT1G09060	PHL
AT1G09070	AT1G17430
AT1G09070	AT1G31130
AT1G09130	AT1G67140
AT1G09210	AT1G58250
AT1G09340	AT1G19740
AT1G09430	AT1G10870
AT1G09470	AT1G09620
AT1G09470	AT1G10870
AT1G09550	FT
AT1G09560	AT1G09570
AT1G09570	AT1G09570
AT1G09570	AT1G09575
AT1G09570	AT1G09580
AT1G09570	AT1G09590
AT1G09570	AT1G09620
AT1G09570	AT1G17580
AT1G09570	AT1G17760
AT1G09570	AT1G49950
AT1G09570	AT1G59750
AT1G09590	AT1G09620
AT1G09620	AT1G09620
AT1G09620	AT1G09640
AT1G09620	ASP1
AT1G09620	AT1G22660
AT1G09620	AT1G42470
AT1G09620	AT1G77800
HYL1	ASP1
AT1G09710	AT1G09770
ASP1	ASP1
ASP1	AT1G09740
ASP1	AT1G09750
ASP1	AT1G09760
ASP1	AT1G09770
ASP1	AT1G09780
ASP1	AT1G09795
ASP1	AT1G09930
ASP1	AT1G14640
ASP1	AT1G26120
ASP1	AT1G26330
ASP1	AT1G28260
ASP1	AT1G29550
ASP1	AT1G30240
ASP1	AT1G30490
ASP1	AT1G31650
ASP1	AT1G34320
ASP1	AT1G48110
ASP1	AT1G49760
ASP1	AT1G52450
ASP1	AT1G58250
ASP1	AT1G63700
ASP1	AT1G67720
ASP1	AT1G68990
ASP1	AT1G69070
ASP1	AT1G75850
ASP1	AT1G77020
ASP1	AT1G80270
ASP1	AT1G80810
AT1G09750	AT1G09770
AT1G09750	AT1G09780
AT1G09750	AT1G31350
AT1G09760	AT1G17420
AT1G09760	AT1G29670
AT1G09770	AT1G09780
AT1G09770	AT1G09794
AT1G09770	AT1G09795
AT1G09780	AT1G22850
AT1G09795	AT1G09795
AT1G09795	AT1G09810
AT1G09795	AT1G10090
AT1G09795	OTS2
AT1G09795	AT1G61490
AT1G09810	AT1G18460
AT1G09870	AT1G49340
AT1G09900	AT1G09930
AT1G09930	AT1G09930
AT1G09930	AT1G09932
AT1G09930	AT1G09935
AT1G09930	AT1G62500
AT1G09970	AT1G22610
AT1G09970	AT1G54410
AT1G10020	AT1G37130
AT1G10050	AT1G10090
AT1G10060	AT1G10090
AT1G10090	AT1G10090
AT1G10090	AT1G10095
AT1G10090	AT1G10130
AT1G10090	NUP98A
AT1G10090	AT1G10930
AT1G10090	AT1G17360
AT1G10090	AT1G19180
AT1G10090	AT1G21680
AT1G10090	AT1G27752
AT1G10090	AT1G74180
AT1G10090	AT1G75010
AT1G10150	AT1G70940
AT1G10170	AT1G67140
AT1G10270	AT1G10290
AT1G10270	AT1G55350
AT1G10290	AT1G10290
AT1G10290	AT1G10300
AT1G10290	AT1G10310
AT1G10290	AT1G10320
AT1G10290	NUP98A
AT1G10290	AT1G10490
AT1G10290	AT1G48110
AT1G10290	AT1G50200
AT1G10290	AT1G56140
AT1G10290	AT1G72320
AT1G10290	AT1G73720
AT1G10300	AT1G10320
AT1G10310	AT1G10320
AT1G10320	AT1G10350
AT1G10320	AT1G10370
AT1G10320	NUP98A
AT1G10320	AT1G12380
AT1G10350	AT1G10370
AT1G10350	AT1G22610
AT1G10370	NUP98A
AT1G10370	AT1G11650
AT1G10370	AT1G15690
AT1G10370	AT1G22850
AT1G10370	AT1G74720
AT1G10385	NUP98A
NUP98A	AT1G10450
NUP98A	AT1G10490
NUP98A	AT1G26130
AT1G10450	AT1G10450
AT1G10450	AT1G10470
AT1G10450	AT1G10490
AT1G10450	AT1G10510
AT1G10450	AT1G13790
AT1G10450	AT1G19100
AT1G10450	AT1G68990
AT1G10450	AT1G74750
AT1G10490	AT1G10490
AT1G10490	AT1G10500
AT1G10490	AT1G10510
AT1G10490	AT1G10520
AT1G10490	AT1G10760
AT1G10490	AT1G52570
AT1G10490	AT1G63940
AT1G10490	AT1G77310
AT1G10490	AT1G79190
AT1G10560	AT1G10580
OTS2	AT1G10580
OTS2	AT1G67140
AT1G10580	AT1G10590
AT1G10760	AT1G10870
AT1G10865	AT1G18740
AT1G10870	AT1G10870
AT1G10870	AT1G10890
AT1G10870	AT1G10900
AT1G10870	AT1G10910
AT1G10870	AT1G10930
AT1G10870	AT1G10950
AT1G10870	AT1G12470
AT1G10870	AT1G15780
AT1G10870	AT1G51720
AT1G10870	OTS1
AT1G10870	AT1G61490
AT1G10870	AT1G67140
AT1G10870	AT1G73430
AT1G10890	AT1G79350
AT1G10900	AT1G58250
AT1G10940	AT1G37130
AT1G10980	AT1G58250
AT1G11050	AT1G78830
AT1G11310	AT1G11350
AT1G11330	AT1G18740
AT1G11350	AT1G11350
AT1G11350	PHL
AT1G11650	AT1G48620
AT1G11650	AT1G68840
AT1G11750	NUA
AT1G11820	AT1G20100
AT1G11890	AT1G76680
AT1G11910	AT1G20980
AT1G12070	AT1G12090
AT1G12090	CHL1
AT1G12090	AT1G70410
CHL1	CHL1
CHL1	AT1G64720
AT1G12240	AT1G66500
AT1G12250	AT1G48620
AT1G12500	AT1G12520
AT1G12500	AT1G12580
AT1G12500	AT1G61520
AT1G12500	AT1G70090
AT1G12520	DDF1
AT1G12520	AT1G29880
AT1G12550	AT1G12580
AT1G12560	AT1G12630
AT1G12580	DDF1
AT1G12580	AT1G17420
AT1G12580	AT1G61280
AT1G12580	AT1G72930
AT1G12580	AT1G73530
AT1G12580	AT1G78080
DDF1	AT1G12630
DDF1	AT1G20090
DDF1	AT1G54410
DDF1	AT1G56660
DDF1	AT1G64142
DDF1	AT1G66100
DDF1	AT1G78830
AT1G12630	AT1G12630
AT1G12630	AT1G12660
AT1G12630	AT1G12663
AT1G12650	AT1G22610
AT1G12760	AT1G61520
AT1G12800	AT1G12840
AT1G12810	AT1G12840
AT1G12820	AT1G12840
AT1G12820	AT1G12900
AT1G12840	AT1G12850
AT1G12840	AT1G12860
AT1G12840	AT1G12900
AT1G12840	AT1G12920
AT1G12840	AT1G15820
AT1G12840	AT1G15980
AT1G12840	AT1G20340
AT1G12840	AT1G21680
AT1G12840	MRF1
AT1G12840	AT1G23080
AT1G12840	AT1G28440
AT1G12840	AT1G33270
AT1G12840	AT1G44446
AT1G12840	AT1G48630
AT1G12840	AT1G53240
AT1G12840	AT1G55920
AT1G12840	AT1G64510
AT1G12840	AT1G68400
AT1G12840	AT1G68490
AT1G12840	AT1G70520
AT1G12840	AT1G77740
AT1G12840	AT1G77760
AT1G12850	AT1G12900
AT1G12850	AT1G18740
AT1G12860	AT1G12900
AT1G12880	AT1G12900
AT1G12900	AT1G12920
AT1G12900	AT1G13440
AT1G12900	AT1G19770
AT1G12900	AT1G67930
AT1G12900	AT1G68670
AT1G12900	AT1G69910
AT1G12900	AT1G72750
AT1G12900	AT1G74720
AT1G12900	AT1G75350
AT1G12900	AT1G76080
AT1G12920	AT1G19350
AT1G12930	AT1G73950
AT1G12990	AT1G64720
AT1G13020	AT1G22610
AT1G13020	AT1G56190
AT1G13020	AT1G72860
AT1G13030	AT1G13040
AT1G13040	AT1G67120
AT1G13040	PHL
AT1G13245	AT1G13360
AT1G13260	AT1G13360
AT1G13320	AT1G13360
AT1G13340	AT1G13360
AT1G13360	AT1G13390
AT1G13360	AT1G20100
AT1G13360	AT1G22830
AT1G13360	TEM1
AT1G13360	AT1G49780
AT1G13360	AT1G74440
AT1G13360	AT1G78290
AT1G13550	AT1G77320
AT1G13880	AT1G66500
AT1G13980	AT1G14000
AT1G14000	AT1G14010
AT1G14000	AT1G14020
AT1G14000	AT1G14030
AT1G14000	RACK1A
AT1G14000	AT1G78080
AT1G14200	AT1G56660
AT1G14280	AT1G14740
AT1G14280	AT1G25550
AT1G14430	AT1G20100
AT1G14610	AT1G14640
AT1G14620	AT1G14640
AT1G14640	AT1G14660
AT1G14710	AT1G14740
AT1G14720	AT1G14740
AT1G14740	AT1G15690
AT1G14740	AT1G20100
AT1G14740	AT1G22280
AT1G14740	AT1G31730
AT1G14740	AT1G32640
AT1G14740	AT1G33240
AT1G14740	AT1G77500
AT1G14790	AT1G77470
AT1G14920	AT1G48300
AT1G14920	AT1G48620
AT1G14920	AT1G64500
AT1G15000	AT1G72645
AT1G15060	AT1G79350
AT1G15110	AT1G67140
AT1G15130	AT1G70090
AT1G15230	AT1G79270
AT1G15240	AT1G77470
AT1G15430	AT1G70090
AT1G15690	AT1G24330
AT1G15690	AT1G49760
AT1G15730	AT1G37130
AT1G15730	AT1G64720
AT1G15820	AT1G20980
AT1G15820	AT1G30490
AT1G15820	AT1G48620
AT1G15880	AT1G20100
AT1G15930	AT1G66100
AT1G15980	AT1G58060
AT1G15980	AT1G80040
AT1G16240	AT1G37130
AT1G16330	AT1G55350
AT1G16340	AT1G50730
AT1G16470	AT1G73130
AT1G16560	AT1G26170
AT1G16650	AT1G16710
AT1G16680	AT1G16710
AT1G16690	AT1G16710
AT1G16700	AT1G16710
AT1G16705	AT1G16710
AT1G16710	AT1G16710
AT1G16710	AT1G16720
AT1G16710	AT1G16750
AT1G16710	AT1G16780
AT1G16710	AT1G16800
AT1G16710	AT1G18670
AT1G16710	AT1G29330
AT1G16710	OTS1
AT1G16800	AT1G18470
AT1G16880	AT1G48620
AT1G16930	AT1G16970
AT1G16970	AT1G17270
AT1G16970	AT1G58520
AT1G16970	AT1G71820
AT1G16970	NUA
AT1G17220	AT1G70940
AT1G17220	AT1G76680
AT1G17270	AT1G72440
AT1G17340	AT1G59610
AT1G17360	AT1G18070
AT1G17360	AT1G77220
AT1G17410	AT1G17430
AT1G17420	AT1G30640
AT1G17420	AT1G52720
AT1G17430	AT1G17440
AT1G17430	AT1G20450
AT1G17430	AT1G24100
AT1G17430	TEM1
AT1G17430	AT1G27090
AT1G17430	AT1G28480
AT1G17430	AT1G31130
AT1G17430	AT1G36732
AT1G17430	AT1G42990
AT1G17430	AT1G56660
AT1G17430	AT1G60190
AT1G17430	AT1G63830
AT1G17430	AT1G70090
AT1G17450	AT1G17470
AT1G17450	AT1G79690
AT1G17460	AT1G17470
AT1G17460	AT1G19860
AT1G17470	AT1G17500
AT1G17470	AT1G17520
AT1G17470	PHL
AT1G17530	AT1G22610
AT1G17580	AT1G17640
AT1G17580	AT1G27320
AT1G17640	AT1G17690
AT1G17640	AT1G36180
AT1G17640	AT1G50030
AT1G17640	PHL
AT1G17720	AT1G56660
AT1G17760	AT1G34320
AT1G17840	AT1G18470
AT1G17850	AT1G48300
AT1G18030	AT1G18070
AT1G18040	RACK1A
AT1G18060	AT1G18070
AT1G18060	RACK1A
AT1G18060	AT1G18090
AT1G18070	RACK1A
AT1G18070	AT1G18270
AT1G18070	AT1G18300
AT1G18070	AT1G21100
AT1G18070	AT1G28330
AT1G18070	AT1G32200
AT1G18070	AT1G65390
AT1G18070	AT1G66580
RACK1A	AT1G19350
RACK1A	AT1G22610
RACK1A	AT1G53840
RACK1A	AT1G56190
AT1G18160	AT1G49340
AT1G18300	AT1G24330
AT1G18300	AT1G69270
AT1G18390	AT1G18460
AT1G18440	AT1G18460
ARP4	AT1G18460
ARP4	AT1G18470
ARP4	AT1G20100
AT1G18460	AT1G18460
AT1G18460	AT1G18470
AT1G18460	AT1G18480
AT1G18460	AT1G19000
AT1G18460	AT1G64950
AT1G18460	AT1G70700
AT1G18460	AT1G70760
AT1G18460	AT1G74450
AT1G18460	AT1G78290
AT1G18470	AT1G64790
AT1G18500	AT1G55350
AT1G18570	AT1G18740
AT1G18680	AT1G18740
AT1G18700	AT1G18740
AT1G18720	AT1G18740
AT1G18730	AT1G18740
AT1G18740	AT1G18773
AT1G18740	AT1G19180
AT1G18740	AT1G19770
AT1G18740	AT1G20100
AT1G18740	AT1G20330
AT1G18740	AT1G20440
AT1G18740	AT1G20780
AT1G18740	AT1G21460
AT1G18740	AT1G23390
AT1G18740	AT1G26920
AT1G18740	AT1G27290
AT1G18740	AT1G29670
AT1G18740	AT1G30820
AT1G18740	FBH1
AT1G18740	AT1G49500
AT1G18740	AT1G50570
AT1G18740	AT1G52230
AT1G18740	AT1G65390
AT1G18740	AT1G67740
AT1G18740	AT1G69910
AT1G18740	AT1G70090
AT1G18740	AT1G72750
AT1G18740	AT1G74270
AT1G18740	AT1G75100
AT1G18800	AT1G49340
AT1G18900	AT1G36180
AT1G18900	AT1G75850
AT1G19110	AT1G72250
AT1G19150	AT1G20100
AT1G19150	AT1G22610
AT1G19180	AT1G20090
AT1G19300	AT1G19350
AT1G19330	AT1G19350
AT1G19330	AT1G70940
AT1G19340	AT1G19350
AT1G19350	AT1G19360
AT1G19350	AT1G19380
AT1G19350	AT1G22610
AT1G19350	AT1G68580
AT1G19350	AT1G74470
AT1G19380	AT1G19740
AT1G19400	AT1G25400
AT1G19400	AT1G64500
AT1G19440	AT1G20100
AT1G19450	AT1G76650
AT1G19485	AT1G58060
AT1G19670	AT1G19740
AT1G19700	AT1G19740
AT1G19710	AT1G19740
AT1G19720	AT1G19740
AT1G19720	AT1G20090
AT1G19740	AT1G19770
AT1G19740	AT1G21580
AT1G19740	MRF1
AT1G19740	AT1G22850
AT1G19740	AT1G51570
AT1G19740	AT1G58290
AT1G19740	AT1G69910
AT1G19740	AT1G78040
AT1G19770	AT1G20100
AT1G19860	AT1G19860
AT1G19860	AT1G19870
AT1G19860	AT1G59540
AT1G19860	AT1G71010
AT1G19860	PHL
AT1G20020	AT1G20100
AT1G20050	AT1G20100
AT1G20070	AT1G20090
AT1G20090	AT1G20100
AT1G20090	AT1G20110
AT1G20090	AT1G22530
AT1G20090	AT1G62180
AT1G20100	AT1G20580
AT1G20100	AT1G22960
AT1G20100	AT1G27050
AT1G20100	AT1G29790
AT1G20100	AT1G33360
AT1G20100	AT1G33590
AT1G20100	AT1G49760
AT1G20100	AT1G53300
AT1G20100	AT1G56020
AT1G20100	AT1G60000
AT1G20100	AT1G64280
AT1G20100	AT1G67230
AT1G20100	AT1G70280
AT1G20100	AT1G70770
AT1G20100	AT1G72880
AT1G20100	AT1G76080
AT1G20100	AT1G76880
AT1G20100	AT1G77760
AT1G20100	AT1G78270
AT1G20100	AT1G79550
AT1G20100	AT1G80870
AT1G20330	AT1G53840
AT1G20340	AT1G31130
AT1G20340	AT1G64720
AT1G20440	AT1G64980
AT1G20440	AT1G69270
AT1G20510	AT1G22190
AT1G20570	AT1G72250
AT1G20620	AT1G25550
AT1G20760	AT1G20780
AT1G20770	AT1G20780
AT1G20780	AT1G20810
AT1G20780	EFS
AT1G20823	AT1G22190
AT1G20823	AT1G76160
AT1G20880	AT1G20910
AT1G20880	BRR2A
AT1G20910	AT1G20920
AT1G20920	AT1G20930
AT1G20920	AT1G20950
AT1G20920	BRR2A
AT1G20930	AT1G20950
AT1G20930	BRR2A
AT1G20950	BRR2A
BRR2A	BRR2A
BRR2A	AT1G20970
BRR2A	AT1G20980
BRR2A	AT1G58220
BRR2A	AT1G71830
AT1G20970	AT1G20970
AT1G20970	AT1G20980
AT1G20970	AT1G64720
AT1G20970	AT1G65950
AT1G20970	AT1G73960
AT1G20980	AT1G21000
AT1G20980	AT1G22190
AT1G20980	AT1G47128
AT1G20980	AT1G68520
AT1G20980	AT1G74450
AT1G21000	AT1G64142
AT1G21000	AT1G68440
AT1G21065	AT1G53840
AT1G21080	AT1G51060
AT1G21610	AT1G77470
AT1G21660	AT1G55350
AT1G21660	AT1G61520
AT1G21680	AT1G22190
AT1G21830	AT1G21910
AT1G21864	AT1G52400
AT1G21880	AT1G21900
AT1G21900	MRF1
AT1G21910	MRF1
AT1G21910	AT1G32640
MRF1	AT1G22190
MRF1	AT1G24330
MRF1	AT1G34190
MRF1	AT1G67730
MRF1	AT1G80040
AT1G22060	AT1G58220
AT1G22060	AT1G73950
AT1G22180	AT1G22190
AT1G22190	AT1G22300
AT1G22190	AT1G22830
AT1G22190	AT1G29340
AT1G22190	AT1G29910
AT1G22190	AT1G30630
AT1G22190	AT1G50600
AT1G22190	AT1G61250
AT1G22190	AT1G61890
AT1G22190	AT1G63860
AT1G22190	AT1G74020
AT1G22190	AT1G74730
AT1G22190	AT1G78380
AT1G22190	AT1G79920
AT1G22250	AT1G22275
AT1G22275	AT1G22290
AT1G22275	NUA
AT1G22280	AT1G76680
AT1G22300	AT1G78830
AT1G22530	AT1G22610
AT1G22530	AT1G64720
AT1G22610	AT1G22620
AT1G22610	AT1G22630
AT1G22610	AT1G22660
AT1G22610	AT1G23290
AT1G22610	AT1G23490
AT1G22610	AT1G27090
AT1G22610	AT1G28540
AT1G22610	AT1G34780
AT1G22610	AT1G49750
AT1G22610	AT1G50640
AT1G22610	AT1G53300
AT1G22610	AT1G54780
AT1G22610	AT1G63000
AT1G22610	AT1G72880
AT1G22610	AT1G73885
AT1G22610	AT1G74840
AT1G22610	AT1G78230
GI	GI
GI	AT1G55350
AT1G22870	AT1G58060
AT1G22930	AT1G76680
AT1G23190	AT1G33410
AT1G23310	AT1G48620
AT1G23390	AT1G56190
AT1G23490	AT1G47380
AT1G23490	AT1G69550
AT1G23490	AT1G70700
AT1G23490	AT1G78830
AT1G23730	AT1G66390
AT1G23740	AT1G37130
AT1G24050	AT1G64720
AT1G24100	AT1G25550
AT1G24160	AT1G76650
AT1G24190	AT1G63700
AT1G24260	AT1G69180
AT1G24260	AT1G69190
AT1G24267	AT1G72250
AT1G24280	AT1G55350
AT1G24310	AT1G24330
AT1G24330	AT1G24340
AT1G24330	AT1G24350
AT1G24330	AT1G24360
AT1G24330	AT1G25550
AT1G24330	AT1G34419
AT1G24330	AT1G55450
AT1G24330	AT1G59870
AT1G24330	AT1G72790
AT1G24460	AT1G26130
AT1G25275	AT1G25400
AT1G25275	AT1G72930
AT1G25350	AT1G25350
AT1G25350	AT1G25370
AT1G25350	AT1G25375
AT1G25350	SUF4
AT1G25350	AT1G49340
AT1G25350	AT1G51590
AT1G25370	AT1G25400
AT1G25380	AT1G25400
AT1G25390	AT1G25400
AT1G25400	AT1G25420
AT1G25400	AT1G25440
AT1G25400	AT1G25450
AT1G25400	TEM1
AT1G25400	AT1G61250
AT1G25400	AT1G70490
AT1G25400	AT1G76650
AT1G25440	AT1G66500
AT1G25440	AT1G70940
AT1G25520	MED25
AT1G25520	AT1G25550
AT1G25550	TEM1
AT1G25550	AT1G25570
AT1G25550	AT1G27290
AT1G25550	AT1G31540
AT1G25550	AT1G42990
AT1G25550	AT1G68410
AT1G25550	AT1G79660
TEM1	AT1G25570
TEM1	AT1G31130
TEM1	AT1G64720
TEM1	AT1G68440
TEM1	AT1G69270
TEM1	AT1G70700
AT1G25570	AT1G25580
AT1G25570	AT1G61890
AT1G25570	AT1G77740
AT1G26090	AT1G26120
AT1G26100	AT1G26120
AT1G26110	AT1G26120
AT1G26110	AT1G76160
AT1G26120	AT1G26130
AT1G26120	AT1G26150
AT1G26120	AT1G26170
AT1G26130	AT1G26130
AT1G26130	AT1G26150
AT1G26130	AT1G26160
AT1G26130	AT1G26170
AT1G26130	AT1G26180
AT1G26130	AT1G30640
AT1G26130	AT1G32490
AT1G26150	AT1G26170
AT1G26160	AT1G26170
AT1G26170	AT1G26170
AT1G26170	AT1G26180
AT1G26170	AT1G26190
AT1G26170	AT1G26210
AT1G26170	GNAT1
AT1G26170	AT1G26230
AT1G26170	AT1G53165
AT1G26170	AT1G54170
AT1G26170	AT1G65080
AT1G26180	AT1G26230
AT1G26180	AT1G26330
AT1G26190	GNAT1
AT1G26210	GNAT1
GNAT1	AT1G26230
AT1G26330	AT1G26330
AT1G26330	AT1G26340
AT1G26330	AT1G26370
AT1G26330	AT1G79690
AT1G26730	AT1G70700
AT1G26780	AT1G26870
AT1G26796	AT1G26870
AT1G26810	CUL3A
AT1G26810	AT1G58230
AT1G26820	AT1G26870
CUL3A	AT1G26850
CUL3A	AT1G26880
AT1G26850	AT1G29400
AT1G26850	AT1G55270
AT1G26850	AT1G70290
AT1G26850	AT1G78380
AT1G26870	AT1G26870
AT1G26870	AT1G43005
AT1G26870	AT1G43010
AT1G26870	AT1G43020
AT1G26870	AT1G62700
AT1G26870	AT1G62710
AT1G26870	AT1G69090
AT1G26870	AT1G69100
AT1G26870	AP1
AT1G26880	AT1G29670
AT1G26880	AT1G56510
AT1G27070	AT1G27100
AT1G27090	AT1G27100
AT1G27090	AT1G66500
AT1G27100	TCP23
AT1G27130	AT1G70700
AT1G27210	AT1G27320
AT1G27290	AT1G27320
AT1G27290	AT1G61520
AT1G27320	AT1G27330
AT1G27320	AT1G27340
AT1G27320	AT1G32900
AT1G27320	AT1G51400
AT1G27320	AT1G53240
AT1G27320	AT1G72150
AT1G27320	AT1G72520
AT1G27320	AT1G77740
AT1G27430	AT1G27460
AT1G27450	AT1G27460
AT1G27460	AT1G27470
AT1G27460	AT1G27480
AT1G27460	AT1G27595
AT1G27460	PHL
AT1G27460	AT1G80070
AT1G27595	AT1G53730
AT1G27600	AT1G72645
AT1G27930	AT1G56190
AT1G27930	AT1G72645
AT1G27980	AT1G72250
AT1G28250	AT1G28260
AT1G28260	AT1G28280
AT1G28330	AT1G76160
AT1G28340	AT1G49340
AT1G28420	AT1G51060
AT1G28440	AT1G56660
AT1G28440	AT1G64720
AT1G28700	AT1G70890
AT1G29000	AT1G69150
AT1G29280	AT1G57800
AT1G29300	AT1G70700
AT1G29340	AT1G31130
AT1G29340	AT1G56660
AT1G29400	AT1G70940
AT1G29550	AT1G29550
AT1G29550	AT1G29590
AT1G29550	AT1G29600
AT1G29550	AT1G30410
AT1G29550	AT1G71270
AT1G29740	AT1G72250
AT1G29750	AT1G59610
AT1G29800	AT1G58250
AT1G29880	AT1G70940
AT1G29880	AT1G72250
AT1G29930	AT1G66100
AT1G29930	AT1G79340
AT1G30200	AT1G30230
AT1G30230	AT1G30240
AT1G30230	AT1G58602
AT1G30240	AT1G30270
AT1G30240	AT1G30290
AT1G30240	AT1G58220
AT1G30360	AT1G47380
AT1G30360	AT1G66480
AT1G30360	AT1G77220
AT1G30410	AT1G57870
AT1G30480	AT1G30490
AT1G30490	AT1G30510
AT1G30490	AT1G30520
AT1G30600	AT1G58250
AT1G30630	AT1G30640
AT1G30640	AT1G50640
AT1G30640	AT1G59870
AT1G30640	AT1G70700
AT1G30640	PHL
AT1G30960	SUF4
SUF4	AT1G49340
AT1G31070	AT1G58250
AT1G31130	AT1G31150
AT1G31130	AT1G31160
AT1G31130	AT1G32920
AT1G31130	AT1G52230
AT1G31130	AT1G53430
AT1G31130	AT1G70782
AT1G31130	AT1G76180
AT1G31350	AT1G66100
AT1G31480	AT1G31650
AT1G31930	AT1G58250
AT1G32050	AT1G80040
AT1G32490	AT1G72180
AT1G32920	AT1G77220
AT1G33360	AT1G33410
AT1G33390	AT1G33410
AT1G33400	AT1G33410
AT1G33410	AT1G33410
AT1G33410	AT1G33420
AT1G33410	AT1G35660
AT1G33410	AT1G68890
AT1G33410	NUP96
AT1G33590	AT1G37130
AT1G33590	AT1G77090
AT1G34190	AT1G78240
AT1G34260	AT1G64500
AT1G34320	AT1G34340
AT1G34320	AT1G34355
AT1G35140	AT1G72370
AT1G35210	AT1G66500
AT1G35350	AT1G35430
AT1G35420	AT1G35430
AT1G35430	FBH1
FBH1	AT1G76650
AT1G35510	AT1G35516
AT1G35516	TCP23
AT1G35516	AT1G49660
TCP23	AT1G35580
TCP23	AT1G70940
AT1G36160	AT1G36180
AT1G36180	AT1G36180
AT1G36180	AT1G50570
AT1G36180	NUP96
AT1G36732	AT1G64720
AT1G37130	AT1G42550
AT1G37130	AT1G62050
AT1G37130	AT1G66200
AT1G37130	AT1G69010
AT1G37130	AT1G70370
AT1G37130	AT1G72610
AT1G37130	AT1G79380
AT1G37130	AT1G79920
AT1G41880	AT1G68840
AT1G42440	AT1G79350
AT1G43620	AT1G77470
AT1G44224	AT1G66220
AT1G44446	AT1G76670
AT1G44446	AT1G79270
AT1G44575	AT1G70090
AT1G44835	AT1G58250
AT1G45145	AT1G70700
AT1G45160	AT1G68990
AT1G45248	AT1G55350
AT1G47128	AT1G70940
AT1G47380	AT1G70600
AT1G47380	NUA
AT1G47750	AT1G70940
AT1G47810	AT1G62981
AT1G47885	AT1G69090
AT1G47885	AT1G69100
AT1G47885	AP1
AT1G48090	AT1G48110
AT1G48090	AT1G67720
AT1G48110	AT1G48110
AT1G48110	AT1G48120
AT1G48110	AT1G58230
GCR1	AT1G48280
GCR1	AT1G48300
AT1G48280	AT1G48300
AT1G48280	AT1G48320
AT1G48300	AT1G48320
AT1G48300	AT1G67090
AT1G48300	AT1G72370
AT1G48310	AT1G49340
AT1G48440	AT1G66500
AT1G48490	AT1G57870
AT1G48570	AT1G48620
AT1G48600	AT1G48620
AT1G48620	AT1G48630
AT1G48620	AT1G51950
AT1G48620	AT1G55670
AT1G48620	LSD1
AT1G48620	AT1G70600
AT1G48620	AT1G72270
AT1G48620	AT1G74380
AT1G48630	AT1G70940
AT1G48770	AT1G48790
AT1G48780	AT1G48790
AT1G48790	AT1G48830
AT1G48790	AT1G72645
AT1G48790	NUA
AT1G48840	AT1G48850
AT1G48840	AT1G48860
AT1G48840	EFS
AT1G48920	AT1G58060
AT1G48950	AT1G79350
AT1G48960	AT1G56660
AT1G49040	AT1G49340
AT1G49340	AT1G49340
AT1G49340	AT1G49350
AT1G49340	AT1G49360
AT1G49340	AT1G49380
AT1G49340	AT1G67230
AT1G49340	AT1G73170
AT1G49340	AT1G80000
AT1G49630	AT1G77260
AT1G49660	AT1G56190
AT1G49660	AT1G70090
AT1G49660	AT1G72645
AT1G49740	AT1G49760
AT1G49750	AT1G49760
AT1G49760	AT1G49780
AT1G49780	AT1G56190
AT1G49840	AT1G66100
AT1G49930	AT1G66220
AT1G49950	AT1G58250
AT1G50020	AT1G53840
AT1G50030	AT1G67720
AT1G50250	AT1G72250
AT1G50570	AT1G58060
AT1G50570	AT1G67140
AT1G50570	AT1G73130
AT1G50640	AT1G78830
AT1G50660	AT1G58250
AT1G50660	AT1G76680
AT1G50700	AT1G50730
AT1G50710	AT1G50730
AT1G50730	AT1G50730
AT1G50730	AT1G50750
AT1G50730	AT1G50790
AT1G50730	AT1G50840
AT1G50730	PHL
AT1G50740	AT1G68440
AT1G50740	AT1G70090
AT1G50740	AT1G70940
AT1G50900	AT1G51060
AT1G51060	AT1G51110
AT1G51060	AKS1
AT1G51060	AT1G55920
AT1G51060	AT1G76100
AT1G51080	AT1G51110
AT1G51110	AKS1
AT1G51110	AT1G51160
AT1G51110	AT1G60800
AT1G51110	AT1G69910
AT1G51110	AT1G74090
AT1G51400	AT1G68440
AT1G51570	AT1G61520
AT1G51590	AT1G77310
AT1G51710	AT1G77470
AT1G51820	AT1G69180
AT1G51820	AT1G69190
AT1G52070	AT1G68810
AT1G52070	AT1G69180
AT1G52070	AT1G69190
AT1G52230	AT1G65930
AT1G52230	AT1G66350
AT1G52360	AT1G76160
AT1G52360	AT1G77320
AT1G52400	AT1G52460
AT1G52400	AT1G52470
AT1G52400	AT1G52490
AT1G52400	AT1G52680
AT1G52400	AT1G52690
AT1G52400	AT1G52695
AT1G52400	AT1G52700
AT1G52400	AT1G69090
AT1G52400	AT1G69100
AT1G52400	AP1
AT1G52670	AT1G58250
AT1G52720	AT1G52740
AT1G52720	AT1G61890
AT1G52730	AT1G58250
AT1G52740	AT1G76160
AT1G53140	AT1G67140
AT1G53300	AT1G78830
AT1G53310	AT1G76680
AT1G53390	AT1G77470
AT1G53430	AT1G58060
AT1G53480	AT1G56190
AT1G53610	AT1G66220
AT1G53710	AT1G53730
AT1G53720	AT1G53730
AT1G53730	AT1G53750
AT1G53730	AT1G53760
AT1G53730	AT1G53780
AT1G53730	AT1G55310
AT1G53730	EFS
AT1G53780	AT1G53840
AT1G53840	AT1G53850
AT1G53840	AT1G54100
AT1G53840	AT1G54130
AT1G53840	AT1G62180
AT1G53840	AT1G73030
AT1G54150	AT1G58250
AT1G54170	AT1G77320
AT1G54410	AT1G54440
AT1G54410	AT1G79270
AT1G54575	AT1G69090
AT1G54575	AT1G69100
AT1G54575	AP1
AT1G54780	AT1G61520
AT1G55110	AT1G68810
AT1G55250	AT1G55350
AT1G55310	AT1G55350
AT1G55320	AT1G55350
AT1G55325	AT1G55350
AT1G55325	AT1G70180
AT1G55340	AT1G55350
AT1G55350	AT1G55350
AT1G55350	AT1G55360
AT1G55350	AT1G55370
AT1G55350	AT1G55380
AT1G55350	AT1G55970
AT1G55350	AT1G62310
AT1G55350	AT1G65260
AT1G55350	AT1G67890
AT1G55350	AT1G71260
AT1G55350	AT1G77500
AT1G55360	AT1G61520
AT1G55450	AT1G64720
AT1G55450	AT1G72930
AT1G55490	AT1G58250
AT1G55680	AT1G67140
AT1G55960	AT1G70090
AT1G55970	AT1G72320
AT1G56070	AT1G70700
AT1G56110	AT1G58250
AT1G56130	AT1G59610
AT1G56140	AT1G80040
AT1G56190	AT1G56200
AT1G56190	AT1G56210
AT1G56190	AT1G56220
AT1G56290	AT1G76780
AT1G56500	AT1G80270
AT1G56510	AT1G56660
AT1G56510	AT1G70700
AT1G56510	AT1G70940
AT1G56510	AT1G76650
AT1G56510	AT1G77220
AT1G56540	AT1G56660
AT1G56660	AT1G56710
AT1G56660	AT1G57860
AT1G56660	AT1G58030
AT1G56660	AT1G58200
AT1G56660	AT1G61380
AT1G56660	AT1G66100
AT1G56660	AT1G67740
AT1G56660	AT1G68140
AT1G56660	AT1G68670
AT1G56660	AT1G68840
AT1G56660	AT1G73030
AT1G56660	AT1G75100
AT1G56660	AT1G76680
AT1G56660	AT1G77220
AT1G56660	AT1G78070
AT1G57580	AT1G57800
AT1G57720	AT1G58250
AT1G57750	AT1G57800
AT1G57800	AT1G57800
AT1G57800	VIM1
AT1G57800	AT1G57830
VIM1	AT1G57870
VIM1	AT1G58060
AT1G57860	AT1G57870
AT1G57870	AT1G57943
AT1G57870	AT1G58030
AT1G57870	AT1G58060
AT1G57870	AT1G58250
AT1G57870	AT1G58602
AT1G57870	AT1G65080
AT1G57870	AT1G68890
AT1G58025	AT1G67140
AT1G58030	AT1G58060
AT1G58037	AT1G58060
AT1G58050	AT1G58060
AT1G58050	AT1G58250
AT1G58060	AT1G58060
AT1G58060	AT1G58080
AT1G58060	AT1G58100
AT1G58060	AT1G58220
AT1G58060	AT1G58230
AT1G58060	AT1G60995
AT1G58060	AT1G77140
AT1G58060	NUA
AT1G58080	AT1G67140
AT1G58200	AT1G58220
AT1G58210	AT1G58220
AT1G58220	AT1G58220
AT1G58220	AT1G58230
AT1G58220	AT1G58250
AT1G58220	AT1G63640
AT1G58230	AT1G58250
AT1G58250	AT1G58250
AT1G58250	AT1G60490
AT1G58250	AT1G60780
AT1G58250	AT1G61030
AT1G58250	AT1G63980
AT1G58250	AT1G65540
AT1G58250	AT1G77320
AT1G58250	AT1G79350
AT1G58520	AT1G77470
AT1G58602	AT1G64720
AT1G59540	AT1G59610
AT1G59560	AT1G59610
AT1G59600	AT1G59610
AT1G59610	AT1G59610
AT1G59610	AT1G59620
AT1G59610	NUP98B
AT1G59610	AT1G59750
AT1G59610	AT1G61360
AT1G59610	AT1G65080
AT1G59610	AT1G79560
AT1G59650	NUP98B
NUP98B	NUP98B
NUP98B	AT1G77470
AT1G59870	AT1G70090
AT1G59900	AT1G68840
AT1G59900	AT1G69550
AT1G59900	AT1G72930
AT1G59910	AT1G64720
AT1G60190	AT1G60200
AT1G60200	OTS1
AT1G60200	AT1G60230
AT1G60200	AT1G70600
AT1G60800	AT1G61520
AT1G60830	AT1G60860
AT1G60850	AT1G60860
AT1G60850	AT1G60890
AT1G60860	AT1G60860
AT1G60860	AT1G60890
AT1G60860	U2AF65B
AT1G60860	AT1G60930
AT1G60860	AT1G61400
AT1G60870	U2AF65B
AT1G60890	U2AF65B
AT1G60890	AT1G60930
U2AF65B	AT1G60930
U2AF65B	AT1G63020
AT1G60930	AT1G60930
AT1G60930	AT1G60940
AT1G60930	AT1G61210
AT1G60950	AT1G64720
AT1G61100	AT1G72250
AT1G61250	AT1G76160
AT1G61260	AT1G70700
AT1G61470	AT1G61520
AT1G61520	AT1G61790
AT1G61520	AT1G70782
AT1G61520	AT1G74450
AT1G61520	AT1G78630
AT1G61670	AT1G67140
AT1G61790	AT1G64720
AT1G61890	AT1G64142
AT1G61890	AT1G79750
AT1G62180	AT1G72645
AT1G62750	AT1G70090
LSD1	AT1G62850
AT1G62850	AT1G62880
AT1G62981	AT1G62990
AT1G62981	AT1G63055
AT1G62981	AT1G63057
AT1G62981	AT1G63060
AT1G62981	AT1G63070
AT1G62981	AT1G69090
AT1G62981	AT1G69100
AT1G62981	AP1
AT1G63010	AT1G63020
AT1G63020	AT1G63020
AT1G63210	AT1G67140
AT1G63680	AT1G63700
AT1G63690	AT1G63700
AT1G63700	AT1G63700
AT1G63700	AT1G63720
AT1G63700	AT1G79000
AT1G63840	AT1G72930
AT1G64105	AT1G64142
AT1G64142	AT1G64150
AT1G64142	AT1G64720
AT1G64350	AT1G64355
AT1G64355	AT1G64380
AT1G64355	AT1G64385
AT1G64355	AT1G68890
AT1G64430	AT1G69550
AT1G64450	AT1G64500
AT1G64460	AT1G64500
AT1G64470	AT1G64500
AT1G64500	AT1G64510
AT1G64500	AT1G64520
AT1G64500	AT1G64530
AT1G64500	AT1G64550
AT1G64500	AT1G64720
AT1G64500	AT1G64860
AT1G64500	AT1G66100
AT1G64500	AT1G72610
AT1G64500	AT1G74720
AT1G64510	AT1G70090
AT1G64680	AT1G64720
AT1G64710	AT1G64720
AT1G64720	AT1G64740
AT1G64720	AT1G64750
AT1G64720	AT1G64760
AT1G64720	AT1G64770
AT1G64720	AT1G64780
AT1G64720	AT1G64810
AT1G64720	AT1G70782
AT1G64720	AT1G72010
AT1G64720	AT1G75820
AT1G64720	AT1G77930
AT1G64720	AT1G79040
AT1G64860	AT1G64980
AT1G64900	AT1G64980
AT1G64950	AT1G64980
AT1G64980	AT1G65020
AT1G65260	AT1G65930
FT	AT1G65481
FT	AT1G65483
AT1G65481	AT1G65483
AT1G65483	AT1G65483
AT1G65483	AT1G65500
AT1G65483	AT1G65570
AT1G65483	AT1G65620
AT1G65483	AT1G65630
AT1G65483	AT1G65640
AT1G65483	AT1G65730
AT1G65483	AT1G65740
AT1G65820	AT1G66100
AT1G65910	AT1G66470
AT1G65910	AT1G66475
AT1G65910	AT1G66480
AT1G65910	AT1G66490
AT1G65930	AT1G65950
AT1G65930	AT1G65960
AT1G66020	AT1G66380
AT1G66070	AT1G66100
AT1G66100	AT1G66130
AT1G66100	AT1G66150
AT1G66100	AT1G66160
AT1G66100	AT1G66180
AT1G66100	AT1G77500
AT1G66190	AT1G66220
AT1G66210	AT1G66220
AT1G66220	AT1G66220
AT1G66220	AT1G66245
AT1G66220	AT1G66270
AT1G66220	AT1G66280
AT1G66220	AT1G66290
AT1G66220	AT1G66300
AT1G66220	AT1G66770
AT1G66220	AT1G66780
AT1G66220	AT1G66790
AT1G66220	AT1G66800
AT1G66220	AT1G69090
AT1G66220	AT1G69100
AT1G66220	AP1
AT1G66270	AT1G66380
AT1G66270	AT1G66470
AT1G66270	AT1G66475
AT1G66270	AT1G66480
AT1G66270	AT1G66490
AT1G66280	AT1G66380
AT1G66280	AT1G66390
AT1G66280	AT1G66470
AT1G66280	AT1G66475
AT1G66280	AT1G66480
AT1G66280	AT1G66490
AT1G66310	AT1G66390
AT1G66310	AT1G66470
AT1G66310	AT1G66475
AT1G66310	AT1G66480
AT1G66310	AT1G66490
AT1G66330	AT1G66350
AT1G66340	AT1G66350
AT1G66350	CML23
AT1G66350	AT1G72150
AT1G66350	AT1G77740
AT1G66370	AT1G66380
AT1G66370	AT1G66390
AT1G66370	AT1G66470
AT1G66370	AT1G66475
AT1G66370	AT1G66480
AT1G66370	AT1G66490
AT1G66380	AT1G66390
AT1G66380	AT1G66470
AT1G66380	AT1G66475
AT1G66380	AT1G66480
AT1G66380	AT1G66490
AT1G66380	AT1G69090
AT1G66380	AT1G69100
AT1G66380	AP1
AT1G66380	AT1G77990
AT1G66390	AT1G66390
AT1G66390	CML23
AT1G66390	AT1G66470
AT1G66390	AT1G66475
AT1G66390	AT1G66480
AT1G66390	AT1G66490
AT1G66390	AT1G76210
CML23	AT1G66410
CML23	AT1G66470
CML23	AT1G66475
CML23	AT1G66480
CML23	AT1G66490
CML23	AT1G66500
CML23	AT1G69270
CML23	AT1G76680
AT1G66440	AT1G66470
AT1G66440	AT1G66475
AT1G66440	AT1G66480
AT1G66440	AT1G66490
AT1G66470	AT1G66490
AT1G66475	AT1G66490
AT1G66480	AT1G66490
AT1G66480	AT1G70700
AT1G66490	AT1G66490
AT1G66490	AT1G66770
AT1G66490	AT1G66780
AT1G66490	AT1G66790
AT1G66490	AT1G66800
AT1G66490	AT1G69860
AT1G66500	AT1G68410
AT1G66760	AT1G70700
AT1G67090	AT1G70700
AT1G67120	AT1G67140
AT1G67140	AT1G67140
AT1G67140	AT1G67160
AT1G67140	AT1G67210
AT1G67140	AT1G67230
AT1G67140	AT1G67300
AT1G67140	AT1G67310
AT1G67140	AT1G69250
AT1G67140	AT1G70320
AT1G67140	AT1G72300
AT1G67140	AT1G73060
AT1G67140	AT1G75850
AT1G67140	AT1G77320
AT1G67340	AT1G70940
AT1G67340	AT1G72370
AT1G67420	AT1G67500
AT1G67420	PHL
AT1G67420	AT1G80070
AT1G67470	AT1G68840
AT1G67500	AT1G71830
AT1G67690	AT1G79350
AT1G67740	AT1G70090
AT1G68010	AT1G68060
AT1G68060	AT1G68080
AT1G68060	NUA
AT1G68250	AT1G68810
AT1G68280	AT1G68810
AT1G68400	AT1G68440
AT1G68410	AT1G68440
AT1G68410	AT1G76160
AT1G68440	AT1G68490
AT1G68440	AT1G68520
AT1G68440	AT1G68530
AT1G68440	AT1G68840
AT1G68440	AT1G77450
AT1G68460	AT1G68810
AT1G68490	AT1G70940
AT1G68490	AT1G76650
AT1G68520	AT1G70700
AT1G68530	AT1G68840
AT1G68580	AT1G70940
AT1G68670	AT1G70090
AT1G68750	AT1G68810
AT1G68760	AT1G68840
AT1G68795	AT1G68810
AT1G68800	AT1G68810
AT1G68810	AT1G68810
AT1G68810	AT1G69090
AT1G68810	AT1G69100
AT1G68810	AP1
AT1G68810	AT1G69180
AT1G68810	AT1G69190
AT1G68810	AT1G71050
AT1G68810	AT1G74650
AT1G68830	AT1G68840
AT1G68840	AT1G72790
AT1G68840	AT1G73500
AT1G68890	AT1G68990
AT1G68940	AT1G68990
AT1G68980	AT1G68990
AT1G68990	AT1G68990
AT1G69010	AT1G70090
AT1G69060	AT1G69070
AT1G69080	AT1G69090
AT1G69080	AT1G69100
AT1G69080	AP1
AT1G69080	AT1G69150
AT1G69090	AP1
AT1G69100	AP1
AP1	AP1
AP1	AT1G69150
AP1	AT1G69180
AP1	AT1G69190
AT1G69150	AT1G69180
AT1G69150	AT1G69190
AT1G69180	AT1G69190
AT1G69190	AT1G69190
AT1G69190	AT1G69560
AT1G69190	MMP
AT1G69270	AT1G69270
AT1G69270	AT1G69295
AT1G69270	AT1G76680
AT1G69490	AT1G69550
AT1G69523	AT1G69550
AT1G69530	AT1G69550
AT1G69530	AT1G70090
AT1G69550	CDF5
AT1G69890	AT1G70090
AT1G69910	AT1G70180
AT1G69910	AT1G76670
AT1G70060	AT1G70090
AT1G70070	AT1G70090
AT1G70070	AT1G75850
AT1G70090	AT1G70140
AT1G70090	AT1G70160
AT1G70090	MMP
AT1G70090	AT1G70180
AT1G70090	AT1G70230
AT1G70090	AT1G70290
AT1G70090	AT1G72040
AT1G70090	AT1G72300
AT1G70090	AT1G72750
AT1G70090	AT1G73080
AT1G70090	AT1G73760
AT1G70090	AT1G74020
AT1G70090	AT1G77940
AT1G70090	AT1G78850
AT1G70160	AT1G70180
MMP	AT1G70180
AT1G70180	AT1G70190
AT1G70180	AT1G70230
AT1G70180	AT1G78240
AT1G70230	AT1G72930
AT1G70370	AT1G70940
AT1G70600	AT1G70700
AT1G70620	AT1G72250
AT1G70700	AT1G70740
AT1G70700	AT1G70760
AT1G70700	AT1G70782
AT1G70700	AT1G73885
AT1G70700	AT1G74730
AT1G70700	AT1G75840
AT1G70860	AT1G70890
AT1G70890	AT1G70895
AT1G70890	AT1G70910
AT1G70890	AT1G70920
AT1G70890	AT1G71691
AT1G70890	AGL12
AT1G70895	AT1G70940
AT1G70940	AT1G70980
AT1G70940	AT1G71040
AT1G70940	AT1G72790
AT1G71040	AT1G72370
AT1G71220	AT1G72320
AT1G71260	AT1G79690
AT1G71410	AT1G79810
AT1G71680	AT1G71691
AT1G71680	AGL12
AT1G71691	AT1G71691
AT1G71691	AGL12
AT1G71691	AT1G77145
AT1G71691	AT1G77150
AT1G71691	AT1G77160
AT1G71696	AT1G72250
AT1G71760	AT1G72250
AT1G71820	AT1G71830
AT1G72010	AT1G72370
AT1G72150	AT1G72180
AT1G72150	AT1G76680
AT1G72170	AT1G72180
AT1G72175	AT1G72180
AT1G72180	EFS
AT1G72250	AT1G72250
AT1G72250	AT1G72280
AT1G72250	AT1G72320
AT1G72250	PHL
AT1G72250	AT1G80270
AT1G72310	AT1G72370
AT1G72320	AT1G72330
AT1G72320	PHL
AT1G72320	AT1G73960
AT1G72330	PHL
AT1G72340	AT1G72370
AT1G72360	AT1G72370
AT1G72370	PHL
AT1G72370	AT1G72410
AT1G72370	AT1G72450
AT1G72370	AT1G72645
AT1G72370	AT1G74380
PHL	PHL
PHL	AT1G72440
PHL	AT1G73460
PHL	AT1G73950
AT1G72430	AT1G72440
AT1G72440	AT1G72470
AT1G72440	AT1G72480
AT1G72560	AT1G72645
AT1G72610	AT1G72645
AT1G72630	AT1G72645
AT1G72645	AT1G72680
AT1G72645	AT1G72710
AT1G72645	AT1G72750
AT1G72645	AT1G76920
AT1G72750	AT1G72860
AT1G72820	AT1G72860
AT1G72830	AT1G72860
AT1G72860	AT1G72880
AT1G72880	AT1G72930
AT1G72900	AT1G72930
AT1G72930	AT1G72930
AT1G72930	AT1G72940
AT1G73130	AT1G73150
AT1G73130	AT1G73170
AT1G73130	NUA
[truncated: 4,707 more rows]
