# Supplementary material for: 3D organization of regulatory elements for transcriptional regulation in Arabidopsis
Source: Genome Biol. 2023 Aug 7;24:181. doi: 10.1186/s13059-023-03018-4 (PMC10405511; doi:10.1186/s13059-023-03018-4)
Supplement: Supplementary file 11 — Additional file 11: Table S10. Summary of ChIP-seq, RNA-seq, and DNA methylation data used in this study. [file 13059_2023_3018_MOESM11_ESM.xlsx]

## Sheet: Table S10
Table S10. Summary of ChIP-seq, RNA-seq, and DNA methylation data used in this study.
ChIP-seq (histone modifications and TFs)
Factor	Replicate	GEO accession	access address
H3K4me3	Replicate 1	GSM4273134	https://www.ncbi.nlm.nih.gov/geo/query/acc.cgi?acc=GSM5574902
	Replicate 2	GSM4273135	https://www.ncbi.nlm.nih.gov/geo/query/acc.cgi?acc=GSM5574903
RNAPII	Replicate 1	GSM5574914	https://www.ncbi.nlm.nih.gov/geo/query/acc.cgi?acc=GSM5574914
	Replicate 2	GSM5574915	https://www.ncbi.nlm.nih.gov/geo/query/acc.cgi?acc=GSM5574915
H3K4me1	Replicate 1	GSM5574906	https://www.ncbi.nlm.nih.gov/geo/query/acc.cgi?acc=GSM5574906
	Replicate 2	GSM5574907	https://www.ncbi.nlm.nih.gov/geo/query/acc.cgi?acc=GSM5574907
H3K27me3	Replicate 1	GSM5574904	https://www.ncbi.nlm.nih.gov/geo/query/acc.cgi?acc=GSM5574904
	Replicate 2	GSM5574905	https://www.ncbi.nlm.nih.gov/geo/query/acc.cgi?acc=GSM5574905
H3K9me2	Replicate 1	GSM5574912	https://www.ncbi.nlm.nih.gov/geo/query/acc.cgi?acc=GSM5574912
	Replicate 2	GSM5574913	https://www.ncbi.nlm.nih.gov/geo/query/acc.cgi?acc=GSM5574913
ABI5	Replicate 1	GSM1466343	https://www.ncbi.nlm.nih.gov/geo/query/acc.cgi?acc=GSM1466343
	Replicate 2	GSM1466345	https://www.ncbi.nlm.nih.gov/geo/query/acc.cgi?acc=GSM1466345
ATHB5	Replicate 1	GSM2130942	https://www.ncbi.nlm.nih.gov/geo/query/acc.cgi?acc=GSM2130942
	Replicate 2	GSM2130944	https://www.ncbi.nlm.nih.gov/geo/query/acc.cgi?acc=GSM2130944
MYC2	Replicate 1	SAMC045564	https://ngdc.cncb.ac.cn/biosample/browse/SAMC045564
	Replicate 2	SAMC045565	https://ngdc.cncb.ac.cn/biosample/browse/SAMC045565
CCA1	Replicate 1	GSM1808452	https://www.ncbi.nlm.nih.gov/geo/query/acc.cgi?acc=GSM1808452
	Replicate 2	GSM1808453	https://www.ncbi.nlm.nih.gov/geo/query/acc.cgi?acc=GSM1808453
SOC1	Replicate 1	GSM1116506	https://www.ncbi.nlm.nih.gov/geo/query/acc.cgi?acc=GSM1116506
	Replicate 2	GSM1116508	https://www.ncbi.nlm.nih.gov/geo/query/acc.cgi?acc=GSM1116508
	Replicate 3	GSM1116510	https://www.ncbi.nlm.nih.gov/geo/query/acc.cgi?acc=GSM1116510
RNA-seq
Replicate	GEO accession	access address
Replicate 1	GSM5207112	https://www.ncbi.nlm.nih.gov/geo/query/acc.cgi?acc=GSM5207112
Replicate 2	GSM5207113	https://www.ncbi.nlm.nih.gov/geo/query/acc.cgi?acc=GSM5207113
Replicate 3	GSM5207114	https://www.ncbi.nlm.nih.gov/geo/query/acc.cgi?acc=GSM5207114
DNA methylation
GEO accession	access address
GSM5575458	https://www.ncbi.nlm.nih.gov/geo/query/acc.cgi?acc=GSM5575458
